# Supplementary material for: Gene network analysis identifies a central post-transcriptional regulator of cellular stress survival
Source: eLife. 2018 Mar 14;7:e33684. doi: 10.7554/eLife.33684 (PMC5869019; doi:10.7554/eLife.33684)
Supplement: Figure 5—source data 2. — These files include the sliding window analysis files generated from mapping the reads from the RNA-Seq experiment of the PP7 affinity purified total RNA samples. Figure 5D can be created using the scripts in https://github.com/mtien/Sliding_window_analysis. [file elife-33684-fig5-data2.zip]

Archive with 3 entries (3 files):
- POSvsNEG_105.txt
- POSvsNEG_p10_BMA1000_POS_windowInfo_RhopperCongruent.txt
- POSvsNEG_p10_BMA1000_POS_windowInfo_RhopperNotCongruent.txt
