# Supplementary material for: Gene network analysis identifies a central post-transcriptional regulator of cellular stress survival
Source: eLife. 2018 Mar 14;7:e33684. doi: 10.7554/eLife.33684 (PMC5869019; doi:10.7554/eLife.33684)
Supplement: Figure 5—source data 2. — These files include the sliding window analysis files generated from mapping the reads from the RNA-Seq experiment of the PP7 affinity purified total RNA samples. Figure 5D can be created using the scripts in https://github.com/mtien/Sliding_window_analysis. [file elife-33684-fig5-data2.zip › POSvsNEG_105.txt]

id	baseMean	baseMeanA	baseMeanB	foldChange	log2FoldChange	pval	padj
W_104053	82.7994958773634	0	206.998739693409	Inf	Inf	1.02087526311645e-06	0.0162252752228767
W_53940	81.3956649539779	0	203.489162384945	Inf	Inf	1.16448639532971e-06	0.0162252752228767
W_88140	69.7116166883889	0	174.279041720972	Inf	Inf	1.3695472060056e-06	0.0162252752228767
W_55221	203.971787299385	1.88772591242789	507.097879379821	268.62897629435	8.06947112261692	1.78952059891402e-06	0.0162252752228767
W_104052	66.8217543517461	0	167.054385879365	Inf	Inf	2.231865394157e-06	0.0162252752228767
W_61083	47.4376985711402	0	118.59424642785	Inf	Inf	3.83548152601813e-06	0.0162252752228767
W_86065	35.5884294199907	0	88.9710735499769	Inf	Inf	4.58441682614233e-06	0.0162252752228767
W_13260	23.2644918502789	0	58.1612296256972	Inf	Inf	4.85756684821489e-06	0.0162252752228767
W_155877	28.3219900786004	0	70.804975196501	Inf	Inf	4.90344582379154e-06	0.0162252752228767
W_84688	25.4319910909881	0	63.5799777274703	Inf	Inf	5.08440569835664e-06	0.0162252752228767
W_110586	46.5706305493717	0	116.426576373429	Inf	Inf	5.46850104940155e-06	0.0162252752228767
W_103554	63.6221711801623	0	159.055427950406	Inf	Inf	5.53356874960334e-06	0.0162252752228767
W_116608	41.0175379898537	0	102.543844974634	Inf	Inf	6.17860658899979e-06	0.0162252752228767
W_89166	20.3744928626666	0	50.9362321566665	Inf	Inf	6.25245290326357e-06	0.0162252752228767
W_55222	92.675836569021	0.943862956213944	230.273796988232	243.969524889412	7.93055713659241	6.36095092087202e-06	0.0162252752228767
W_62802	38.8501070746292	0	97.1252676865731	Inf	Inf	6.44322935360609e-06	0.0162252752228767
W_148384	66.3822085152529	0.471931478106972	165.247624070972	350.151731208562	8.45183641019498	6.63326016988122e-06	0.0162252752228767
W_132922	23.9251704160663	0	59.8129260401658	Inf	Inf	6.66370097935261e-06	0.0162252752228767
W_91119	41.8225798540522	0	104.556449635131	Inf	Inf	6.81392263257149e-06	0.0162252752228767
W_153388	21.0969926095697	0	52.7424815239242	Inf	Inf	7.1182992032555e-06	0.0162252752228767
W_156604	19.3629932170023	0	48.4074830425058	Inf	Inf	7.36233597557902e-06	0.0162252752228767
W_15082	53.4238810258915	0	133.559702564729	Inf	Inf	7.59993562538315e-06	0.0162252752228767
W_88141	121.570395386155	1.41579443432092	301.802296813907	213.168161632636	7.73584816593574	7.73768353827777e-06	0.0162252752228767
W_98660	23.4089917996595	0	58.5224794991488	Inf	Inf	8.05818793126071e-06	0.0162252752228767
W_65118	28.2189320015794	0	70.5473300039485	Inf	Inf	8.18724331088152e-06	0.0162252752228767
W_25596	48.0983088114428	0	120.245772028607	Inf	Inf	8.50689969338161e-06	0.0162252752228767
W_18511	22.108492255234	0	55.271230638085	Inf	Inf	1.07461681627805e-05	0.0164316456980352
W_109864	19.9409930145248	0	49.8524825363119	Inf	Inf	1.11924146685362e-05	0.0164316456980352
W_67631	31.1916097574567	0	77.9790243936417	Inf	Inf	1.23527568718018e-05	0.0164316456980352
W_148030	41.9261845349513	0	104.815461337378	Inf	Inf	1.25416118552827e-05	0.0164316456980352
W_65432	16.47299422939	0	41.1824855734751	Inf	Inf	1.3220179871897e-05	0.0164316456980352
W_83700	48.1191663985922	0	120.29791599648	Inf	Inf	1.46881103710589e-05	0.0164316456980352
W_126193	43.3505997435471	0	108.376499358868	Inf	Inf	1.47079990714878e-05	0.0164316456980352
W_84411	834.709712825838	1391.18285470973	0	0	-Inf	1.4713797833534e-05	0.0164316456980352
W_41908	31.6871357631684	0	79.2178394079211	Inf	Inf	1.55183845787653e-05	0.0164316456980352
W_51870	15.6059945331063	0	39.0149863327659	Inf	Inf	1.5793870069438e-05	0.0164316456980352
W_43975	39.8823959819581	0	99.7059899548953	Inf	Inf	1.58321636753119e-05	0.0164316456980352
W_44528	16.6174941787706	0	41.5437354469266	Inf	Inf	1.59546210731819e-05	0.0164316456980352
W_32631	15.0279947355839	0	37.5699868389597	Inf	Inf	1.64772002000138e-05	0.0164316456980352
W_57514	15.8949944318676	0	39.7374860796689	Inf	Inf	1.66291856433351e-05	0.0164316456980352
W_13261	22.8930864851917	0	57.2327162129794	Inf	Inf	1.68820114531415e-05	0.0164316456980352
W_36178	25.4941538995276	0	63.7353847488189	Inf	Inf	1.69683123134433e-05	0.0164316456980352
W_14123	14.7389948368227	0	36.8474870920566	Inf	Inf	1.71744240400195e-05	0.0164316456980352
W_86583	15.750494482487	0	39.3762362062174	Inf	Inf	1.79850541695064e-05	0.0164316456980352
W_153387	15.8949944318676	0	39.7374860796689	Inf	Inf	1.81389234259105e-05	0.0164316456980352
W_152898	562.223221480992	937.03870246832	0	0	-Inf	1.86168701857548e-05	0.0164316456980352
W_65431	14.7389948368227	0	36.8474870920566	Inf	Inf	1.94566367862521e-05	0.0164316456980352
W_128314	27.7028900361421	0	69.2572250903553	Inf	Inf	1.99626763783024e-05	0.0164316456980352
W_79161	19.9409930145248	0	49.8524825363119	Inf	Inf	1.9976816090468e-05	0.0164316456980352
W_64537	17.4844938750543	0	43.7112346876358	Inf	Inf	2.01994225854814e-05	0.0164316456980352
W_126238	517.79276702957	862.987945049283	0	0	-Inf	2.05299012197488e-05	0.0164316456980352
W_67260	23.7601545069602	0	59.4003862674005	Inf	Inf	2.06060415847138e-05	0.0164316456980352
W_89394	21.6749924070921	0	54.1874810177303	Inf	Inf	2.09438714781538e-05	0.0164316456980352
W_46261	20.9939345325487	0	52.4848363313718	Inf	Inf	2.11033070992219e-05	0.0164316456980352
W_148638	15.750494482487	0	39.3762362062174	Inf	Inf	2.12179619935858e-05	0.0164316456980352
W_13304	20.312671681551	0	50.7816792038774	Inf	Inf	2.24464163517913e-05	0.0164316456980352
W_157588	31.1917464084262	0	77.9793660210655	Inf	Inf	2.25286773182447e-05	0.0164316456980352
W_157589	26.340569310601	0	65.8514232765024	Inf	Inf	2.26242093900589e-05	0.0164316456980352
W_130864	37.1575495544215	0	92.8938738860537	Inf	Inf	2.27083846170248e-05	0.0164316456980352
W_59469	13.2939953430165	0	33.2349883575413	Inf	Inf	2.30129243948855e-05	0.0164316456980352
W_143037	489.038907537552	815.064845895921	0	0	-Inf	2.34732435468144e-05	0.0164316456980352
W_146180	14.0164950899196	0	35.041237724799	Inf	Inf	2.3527806463594e-05	0.0164316456980352
W_68180	20.6842820230924	0	51.710705057731	Inf	Inf	2.39615410911581e-05	0.0164316456980352
W_103553	40.7701849399064	0	101.925462349766	Inf	Inf	2.39886984267293e-05	0.0164316456980352
W_130865	36.1667025194523	0	90.4167562986306	Inf	Inf	2.41823304196966e-05	0.0164316456980352
W_152899	483.60917020662	806.0152836777	0	0	-Inf	2.44947528429446e-05	0.0164316456980352
W_85188	13.5829952417777	0	33.9574881044444	Inf	Inf	2.50128412197009e-05	0.0164316456980352
W_120008	474.687742942692	791.14623823782	0	0	-Inf	2.56531094956794e-05	0.0164316456980352
W_91121	23.6979916984207	0	59.2449792460518	Inf	Inf	2.62313789886854e-05	0.0164316456980352
W_159668	1474.51834489396	2454.53731278217	4.48989306163133	0.00182922175933114	-9.09455429886269	2.66387515704248e-05	0.0164316456980352
W_159669	453.928241682461	756.547069470768	0	0	-Inf	2.67905398579059e-05	0.0164316456980352
W_110587	28.0537794415037	0	70.1344486037594	Inf	Inf	2.71650706460427e-05	0.0164316456980352
W_8979	37.8181597947242	0	94.5453994868104	Inf	Inf	2.73678191073317e-05	0.0164316456980352
W_129277	15.4614945837257	0	38.6537364593143	Inf	Inf	2.73770993101132e-05	0.0164316456980352
W_51857	13.0049954442553	0	32.5124886106382	Inf	Inf	2.74087514858577e-05	0.0164316456980352
W_152269	15.6059945331063	0	39.0149863327659	Inf	Inf	2.78249365005757e-05	0.0164316456980352
W_159787	456.775273977653	761.292123296088	0	0	-Inf	2.794466000806e-05	0.0164316456980352
W_75019	13.7274951911584	0	34.3187379778959	Inf	Inf	2.79649275546728e-05	0.0164316456980352
W_98661	17.1954939762931	0	42.9887349407327	Inf	Inf	2.85145559646512e-05	0.0164316456980352
W_62803	25.783085472804	0	64.4577136820101	Inf	Inf	2.91939233924723e-05	0.0164316456980352
W_154806	13.1494953936359	0	32.8737384840897	Inf	Inf	2.92553929356e-05	0.0164316456980352
W_56072	14.7389948368227	0	36.8474870920566	Inf	Inf	2.93889672603212e-05	0.0164316456980352
W_7183	435.088432446162	725.147387410271	0	0	-Inf	2.95070813820105e-05	0.0164316456980352
W_143102	440.248415571514	733.747359285857	0	0	-Inf	2.96580914209535e-05	0.0164316456980352
W_99999	16.3284942800094	0	40.8212357000235	Inf	Inf	2.97949690234926e-05	0.0164316456980352
W_20832	22.6248075226103	0	56.5620188065258	Inf	Inf	3.00457475515296e-05	0.0164316456980352
W_91103	25.1429911922269	0	62.8574779805672	Inf	Inf	3.01500475219476e-05	0.0164316456980352
W_47830	27.4346793990455	0	68.5866984976137	Inf	Inf	3.058658453683e-05	0.0164316456980352
W_126460	14.8834947862033	0	37.2087369655082	Inf	Inf	3.14785822012486e-05	0.0164316456980352
W_159737	22.0055025036978	0	55.0137562592444	Inf	Inf	3.21385073537633e-05	0.0164316456980352
W_84410	774.726008101725	1291.21001350288	0	0	-Inf	3.22937553065152e-05	0.0164316456980352
W_54965	35.5268132153294	0	88.8170330383235	Inf	Inf	3.26316839756935e-05	0.0164316456980352
W_158939	13.871995140539	0	34.6799878513474	Inf	Inf	3.29211389405424e-05	0.0164316456980352
W_45995	21.6544764473666	0	54.1361911184165	Inf	Inf	3.31269826288094e-05	0.0164316456980352
W_79160	17.1954939762931	0	42.9887349407327	Inf	Inf	3.32863331819455e-05	0.0164316456980352
W_43972	30.634330896114	0	76.5858272402851	Inf	Inf	3.37068755130448e-05	0.0164316456980352
W_15863	12.1379957479716	0	30.344989369929	Inf	Inf	3.46350015142261e-05	0.0164316456980352
W_83222	15.0279947355839	0	37.5699868389597	Inf	Inf	3.54936763885119e-05	0.0164316456980352
W_148031	37.7356860029135	0	94.3392150072837	Inf	Inf	3.58218502525849e-05	0.0164316456980352
W_14124	11.993495798591	0	29.9837394964775	Inf	Inf	3.61819428950634e-05	0.0164316456980352
W_130177	13.1494953936359	0	32.8737384840897	Inf	Inf	3.62199109543415e-05	0.0164316456980352
W_3995	24.193654355102	0	60.4841358877551	Inf	Inf	3.62736543430168e-05	0.0164316456980352
W_143695	20.8021516989114	0.471931478106972	51.2974820301181	108.696885903615	6.76416679844016	3.6380703357344e-05	0.0164316456980352
W_89131	17.8768251527756	0	44.692062881939	Inf	Inf	3.64445999553433e-05	0.0164316456980352
W_104724	35.1138976523978	0	87.7847441309946	Inf	Inf	3.69458801134686e-05	0.0164316456980352
W_36177	28.8177893862512	0	72.044473465628	Inf	Inf	3.70017856381508e-05	0.0164316456980352
W_11957	14.4499949380614	0	36.1249873451536	Inf	Inf	3.70863357877895e-05	0.0164316456980352
W_154541	21.5720026555559	0	53.9300066388898	Inf	Inf	3.76236906914955e-05	0.0164316456980352
W_27573	384.403105881903	640.671843136505	0	0	-Inf	3.82624931540682e-05	0.0164316456980352
W_93823	11.8489958492104	0	29.6224896230259	Inf	Inf	3.83284993535353e-05	0.0164316456980352
W_157966	14.161063364785	0	35.4026584119624	Inf	Inf	3.88333953344759e-05	0.0164316456980352
W_61082	23.6568914534849	0	59.1422286337123	Inf	Inf	3.88367583184903e-05	0.0164316456980352
W_27574	379.251178759955	632.085297933259	0	0	-Inf	3.94195691554735e-05	0.0164316456980352
W_65916	17.9594355955558	0	44.8985889888895	Inf	Inf	3.98517120043174e-05	0.0164316456980352
W_137803	365.75769223272	609.596153721199	0	0	-Inf	4.03961689118226e-05	0.0164316456980352
W_61352	27.4759162949508	0	68.689790737377	Inf	Inf	4.03967983031398e-05	0.0164316456980352
W_96065	21.5719343300712	0	53.9298358251779	Inf	Inf	4.07825892198738e-05	0.0164316456980352
W_39727	379.368267865648	632.280446442746	0	0	-Inf	4.24596789767634e-05	0.0164316456980352
W_126237	342.582664436196	570.97110739366	0	0	-Inf	4.31764643864182e-05	0.0164316456980352
W_83701	32.2858564968707	0	80.7146412421768	Inf	Inf	4.36202626997128e-05	0.0164316456980352
W_154087	28.1983477163691	0	70.4958692909228	Inf	Inf	4.38491756819662e-05	0.0164316456980352
W_99485	11.993495798591	0	29.9837394964775	Inf	Inf	4.39537115296395e-05	0.0164316456980352
W_143036	342.364397165399	570.607328608999	0	0	-Inf	4.47000070712528e-05	0.0164316456980352
W_31667	13.871995140539	0	34.6799878513474	Inf	Inf	4.4959250766728e-05	0.0164316456980352
W_152270	20.3686518507696	0.471931478106972	50.2137324097635	106.400472821145	6.73336075165899	4.53120211993634e-05	0.0164316456980352
W_103071	33.2293523220985	0.471931478106972	82.3654835880859	174.528480105784	7.4473186689303	4.57925180350821e-05	0.0164316456980352
W_106533	31.3774832537122	0	78.4437081342804	Inf	Inf	4.77829347107388e-05	0.0164316456980352
W_81024	24.5445437604637	0	61.3613594011591	Inf	Inf	4.81431621881191e-05	0.0164316456980352
W_11883	18.2071302729269	0	45.5178256823173	Inf	Inf	4.82330722235106e-05	0.0164316456980352
W_10574	13.1082584977306	0	32.7706462443264	Inf	Inf	4.85975038696618e-05	0.0164316456980352
W_29760	19.6107562198582	0	49.0268905496455	Inf	Inf	4.97792109930005e-05	0.0164316456980352
W_64622	33.8133981079723	0	84.5334952699308	Inf	Inf	4.98018676715405e-05	0.0164316456980352
W_159788	332.445919341145	554.076532235242	0	0	-Inf	4.98042282185579e-05	0.0164316456980352
W_95353	10.6929962541655	0	26.7324906354136	Inf	Inf	4.98736945608588e-05	0.0164316456980352
W_134686	126.315658133895	0	315.789145334737	Inf	Inf	4.99123197204679e-05	0.0164316456980352
W_159667	1933.7222390531	3218.91380338487	5.93489255543747	0.00184375628486746	-9.08313631753392	4.99972202711674e-05	0.0164316456980352
W_127023	20.9320450259483	0	52.3301125648708	Inf	Inf	5.02365501571041e-05	0.0164316456980352
W_160065	10.8374962035461	0	27.0937405088652	Inf	Inf	5.05906782731772e-05	0.0164316456980352
W_13303	13.7069109059481	0	34.2672772648702	Inf	Inf	5.11611834405059e-05	0.0164316456980352
W_143038	313.342853484713	522.238089141188	0	0	-Inf	5.1311998918516e-05	0.0164316456980352
W_32632	10.6929962541655	0	26.7324906354136	Inf	Inf	5.16739687651292e-05	0.0164316456980352
W_119968	307.340355242543	512.233925404239	0	0	-Inf	5.19704158537485e-05	0.0164316456980352
W_84633	10.4039963554042	0	26.0099908885106	Inf	Inf	5.19734242181367e-05	0.0164316456980352
W_10819	10.5484963047848	0	26.3712407619621	Inf	Inf	5.2050224476014e-05	0.0164316456980352
W_91122	13.5829952417777	0	33.9574881044444	Inf	Inf	5.26146966471805e-05	0.0164316456980352
W_57112	20.2508505004353	0	50.6271262510883	Inf	Inf	5.28739400762287e-05	0.0164316456980352
W_146297	311.196190619835	518.660317699726	0	0	-Inf	5.30930301725842e-05	0.0164316456980352
W_74600	13.9546055833192	0	34.886513958298	Inf	Inf	5.3792985351107e-05	0.0164316456980352
W_146999	10.114996456643	0	25.2874911416075	Inf	Inf	5.40296516530531e-05	0.0164316456980352
W_51869	10.6929962541655	0	26.7324906354136	Inf	Inf	5.41047462494456e-05	0.0164316456980352
W_155878	13.5829952417777	0	33.9574881044444	Inf	Inf	5.48174015260833e-05	0.0164316456980352
W_130041	32.2651355606909	0	80.6628389017273	Inf	Inf	5.48311134844562e-05	0.0164316456980352
W_1280	37.96259141862	0	94.9064785465501	Inf	Inf	5.49513840699027e-05	0.0164316456980352
W_106534	27.744263583017	0	69.3606589575425	Inf	Inf	5.52455209102896e-05	0.0164316456980352
W_119473	23.2647651522179	0	58.1619128805449	Inf	Inf	5.52788051293056e-05	0.0164316456980352
W_130383	20.2508505004353	0	50.6271262510883	Inf	Inf	5.56612841951789e-05	0.0164316456980352
W_120004	293.949218838442	489.915364730737	0	0	-Inf	5.57976507131322e-05	0.0164316456980352
W_7178	308.58453347658	514.307555794299	0	0	-Inf	5.71933309072018e-05	0.0164316456980352
W_96668	20.5604346844069	0	51.4010867110172	Inf	Inf	5.71995234096658e-05	0.0164316456980352
W_71446	25.3289330139671	0	63.3223325349178	Inf	Inf	5.90662935160386e-05	0.0164316456980352
W_1761	12.1379957479716	0	30.344989369929	Inf	Inf	5.95412879826323e-05	0.0164316456980352
W_148604	9.82599655788177	0	24.5649913947044	Inf	Inf	5.99185597643706e-05	0.0164316456980352
W_81025	28.3016790953292	0	70.7541977383229	Inf	Inf	6.08269028572836e-05	0.0164316456980352
W_78556	25.9277220731542	0	64.8193051828854	Inf	Inf	6.12445753182688e-05	0.0164316456980352
W_33804	13.5829952417777	0	33.9574881044444	Inf	Inf	6.14711073517164e-05	0.0164316456980352
W_77135	18.6200458358585	0	46.5501145896462	Inf	Inf	6.16281304306945e-05	0.0164316456980352
W_94984	17.051130677882	0	42.627826694705	Inf	Inf	6.20430796004135e-05	0.0164316456980352
W_12658	10.8374962035461	0	27.0937405088652	Inf	Inf	6.22798459354704e-05	0.0164316456980352
W_141023	10.2594964060236	0	25.648741015059	Inf	Inf	6.25509483003618e-05	0.0164316456980352
W_1202	21.6545447728514	0	54.1363619321284	Inf	Inf	6.32071745104962e-05	0.0164316456980352
W_83685	14.7389948368227	0	36.8474870920566	Inf	Inf	6.34369102004204e-05	0.0164316456980352
W_153415	14.1609950393002	0	35.4024875982505	Inf	Inf	6.35529893757829e-05	0.0164316456980352
W_56073	11.4154960010685	0	28.5387400026713	Inf	Inf	6.35600326247532e-05	0.0164316456980352
W_7068	12.4269956467328	0	31.0674891168321	Inf	Inf	6.42298403418307e-05	0.0164316456980352
W_109009	9.68149660850116	0	24.2037415212529	Inf	Inf	6.44813462183965e-05	0.0164316456980352
W_152235	16.9064940775319	0	42.2662351938297	Inf	Inf	6.51432835008433e-05	0.0164316456980352
W_130176	10.8374962035461	0	27.0937405088652	Inf	Inf	6.65548850026558e-05	0.0164316456980352
W_25991	10.8374962035461	0	27.0937405088652	Inf	Inf	6.71214989277562e-05	0.0164316456980352
W_15862	9.97049650726239	0	24.926241268156	Inf	Inf	6.79533896120932e-05	0.0164316456980352
W_90409	254.987065513415	424.978442522358	0	0	-Inf	6.88263184815362e-05	0.0164316456980352
W_51156	18.8058510066292	0	47.014627516573	Inf	Inf	6.95390852886242e-05	0.0164316456980352
W_65933	14.0991738581846	0	35.2479346454614	Inf	Inf	6.9946464872792e-05	0.0164316456980352
W_159786	283.219855525079	472.033092541799	0	0	-Inf	7.03848495646701e-05	0.0164316456980352
W_137381	20.5605030098916	0	51.4012575247291	Inf	Inf	7.05023092338271e-05	0.0164316456980352
W_56486	252.323159291841	420.538598819734	0	0	-Inf	7.06031160666989e-05	0.0164316456980352
W_128315	14.2229528713854	0	35.5573821784634	Inf	Inf	7.11441989891806e-05	0.0164316456980352
W_18127	16.3284942800094	0	40.8212357000235	Inf	Inf	7.14260350125452e-05	0.0164316456980352
W_6065	14.1609950393002	0	35.4024875982505	Inf	Inf	7.1494771332946e-05	0.0164316456980352
W_51100	9.68149660850116	0	24.2037415212529	Inf	Inf	7.15034644673467e-05	0.0164316456980352
W_140617	10.8374962035461	0	27.0937405088652	Inf	Inf	7.16480319173931e-05	0.0164316456980352
W_23511	23.4504336720191	0	58.6260841800479	Inf	Inf	7.24666303068493e-05	0.0164316456980352
W_41403	22.8518495892864	0	57.129623973216	Inf	Inf	7.27270299560204e-05	0.0164316456980352
W_87098	20.2183108894919	0.943862956213944	49.1299827894088	52.0520298693369	5.70188252018582	7.27923578869081e-05	0.0164316456980352
W_148703	14.5739106022318	0	36.4347765055794	Inf	Inf	7.28718173692328e-05	0.0164316456980352
W_18479	13.4384952923971	0	33.5962382309928	Inf	Inf	7.3281281416516e-05	0.0164316456980352
W_126244	271.269120436428	452.115200727379	0	0	-Inf	7.34933569435547e-05	0.0164316456980352
W_85187	9.24799676035931	0	23.1199919008983	Inf	Inf	7.35153416558005e-05	0.0164316456980352
W_130233	1798.8381603017	2998.06360050283	0	0	-Inf	7.39490254961704e-05	0.0164316456980352
W_45996	23.3473072695134	0	58.3682681737835	Inf	Inf	7.39557697683484e-05	0.0164316456980352
W_77275	9.97049650726239	0	24.926241268156	Inf	Inf	7.41300603750608e-05	0.0164316456980352
W_50953	9.53699665912054	0	23.8424916478014	Inf	Inf	7.44157425464203e-05	0.0164316456980352
W_1475	16.9272833391964	0	42.3182083479911	Inf	Inf	7.50240089621031e-05	0.0164316456980352
W_158165	13.0049954442553	0	32.5124886106382	Inf	Inf	7.50595114154023e-05	0.0164316456980352
W_137802	268.373644099676	447.289406832793	0	0	-Inf	7.50883665726927e-05	0.0164316456980352
W_115115	11.993495798591	0	29.9837394964775	Inf	Inf	7.52019506587808e-05	0.0164316456980352
W_33775	472.114245765853	786.616243027454	0.361249873451536	0.000459245377467914	-11.0884471795796	7.59449747929307e-05	0.0164316456980352
W_57408	9.24799676035931	0	23.1199919008983	Inf	Inf	7.61118210997748e-05	0.0164316456980352
W_70741	17.9800882062509	0	44.9502205156271	Inf	Inf	7.61418136450934e-05	0.0164316456980352
W_48009	13.0049954442553	0	32.5124886106382	Inf	Inf	7.65872993583746e-05	0.0164316456980352
W_89860	10.114996456643	0	25.2874911416075	Inf	Inf	7.68917939552576e-05	0.0164316456980352
W_3994	12.509606089513	0	31.2740152237826	Inf	Inf	7.70215212132292e-05	0.0164316456980352
W_104723	28.4048738233197	0	71.0121845582992	Inf	Inf	7.72952394003719e-05	0.0164316456980352
W_112639	11.8489958492104	0	29.6224896230259	Inf	Inf	7.74543295936803e-05	0.0164316456980352
W_88119	21.6132395514613	0	54.0330988786532	Inf	Inf	7.76496726774773e-05	0.0164316456980352
W_145922	242.083393634722	403.472322724537	0	0	-Inf	7.83534421804516e-05	0.0164316456980352
W_11851	9.24799676035931	0	23.1199919008983	Inf	Inf	7.94594754832482e-05	0.0164316456980352
W_85746	819.203181455504	1365.33863575917	0	0	-Inf	7.9722294761436e-05	0.0164316456980352
W_39123	9.82599655788177	0	24.5649913947044	Inf	Inf	8.02158579761698e-05	0.0164316456980352
W_48686	29.9737889812961	0	74.9344724532403	Inf	Inf	8.05108698311885e-05	0.0164316456980352
W_30775	14.7389948368227	0	36.8474870920566	Inf	Inf	8.06101107024432e-05	0.0164316456980352
W_51109	18.516851107868	0	46.2921277696699	Inf	Inf	8.06249614322039e-05	0.0164316456980352
W_62134	20.9321133514331	0	52.3302833785827	Inf	Inf	8.07656174127319e-05	0.0164316456980352
W_158728	10.4039963554042	0	26.0099908885106	Inf	Inf	8.12963419195195e-05	0.0164316456980352
W_132164	10.1769542887282	0	25.4423857218204	Inf	Inf	8.15386039184823e-05	0.0164316456980352
W_58341	265.153118082539	441.921863470899	0	0	-Inf	8.1711540746614e-05	0.0164316456980352
W_61353	27.7649845191968	0	69.412461297992	Inf	Inf	8.20767118165157e-05	0.0164316456980352
W_30654	9.68149660850116	0	24.2037415212529	Inf	Inf	8.2741984374907e-05	0.0164316456980352
W_99486	10.114996456643	0	25.2874911416075	Inf	Inf	8.32088869569841e-05	0.0164316456980352
W_46668	10.9407592570213	0	27.3518981425533	Inf	Inf	8.33719884624611e-05	0.0164316456980352
W_105874	9.97049650726239	0	24.926241268156	Inf	Inf	8.34597951498016e-05	0.0164316456980352
W_50911	8.95899686159808	0	22.3974921539952	Inf	Inf	8.40157610357894e-05	0.0164316456980352
W_72522	260.283364801892	433.805608003153	0	0	-Inf	8.41165754484125e-05	0.0164316456980352
W_132802	10.8374962035461	0	27.0937405088652	Inf	Inf	8.44301194992662e-05	0.0164316456980352
W_86584	10.4039963554042	0	26.0099908885106	Inf	Inf	8.45799512992091e-05	0.0164316456980352
W_125212	239.880427073183	399.800711788639	0	0	-Inf	8.46484063122683e-05	0.0164316456980352
W_115624	17.7736987502698	0	44.4342468756746	Inf	Inf	8.46828096319654e-05	0.0164316456980352
W_108069	233.880290278263	389.800483797105	0	0	-Inf	8.50857112415382e-05	0.0164316456980352
W_121472	10.8374962035461	0	27.0937405088652	Inf	Inf	8.53371640106872e-05	0.0164316456980352
W_64788	10.5484963047848	0	26.3712407619621	Inf	Inf	8.56254044136341e-05	0.0164316456980352
W_158515	223.057424223399	371.762373705666	0	0	-Inf	8.63526631332999e-05	0.0164316456980352
W_159784	258.796053471893	431.326755786488	0	0	-Inf	8.67061275761844e-05	0.0164316456980352
W_9870	15.2345208425344	0	38.0863021063361	Inf	Inf	8.71295238051886e-05	0.0164316456980352
W_92705	17.0924358992721	0	42.7310897481803	Inf	Inf	8.71816941502184e-05	0.0164316456980352
W_110306	19.6108928708277	0	49.0272321770693	Inf	Inf	8.76137049503682e-05	0.0164316456980352
W_146179	9.53699665912054	0	23.8424916478014	Inf	Inf	8.82908405850845e-05	0.0164316456980352
W_95354	9.1034968109787	0	22.7587420274467	Inf	Inf	8.84023459543145e-05	0.0164316456980352
W_91104	12.8604954948747	0	32.1512387371867	Inf	Inf	8.84674561413423e-05	0.0164316456980352
W_110899	8.81449691221747	0	22.0362422805437	Inf	Inf	8.86212349215981e-05	0.0164316456980352
W_3587	8.66999696283686	0	21.6749924070921	Inf	Inf	8.99273636018873e-05	0.0164316456980352
W_76994	8.66999696283686	0	21.6749924070921	Inf	Inf	9.04790619897814e-05	0.0164316456980352
W_21410	10.114996456643	0	25.2874911416075	Inf	Inf	9.1211837005198e-05	0.0164316456980352
W_107442	27.0424847722937	0	67.6062119307343	Inf	Inf	9.14053186724947e-05	0.0164316456980352
W_81670	9.97049650726239	0	24.926241268156	Inf	Inf	9.14286667556893e-05	0.0164316456980352
W_17585	24.3380859789979	0	60.8452149474947	Inf	Inf	9.18459390825029e-05	0.0164316456980352
W_123915	21.0970609350544	0	52.7426523376361	Inf	Inf	9.3401676750722e-05	0.0164316456980352
W_60378	10.114996456643	0	25.2874911416075	Inf	Inf	9.39420136930087e-05	0.0164316456980352
W_143310	10.114996456643	0	25.2874911416075	Inf	Inf	9.461260212866e-05	0.0164316456980352
W_55574	9.82599655788177	0	24.5649913947044	Inf	Inf	9.47453293954221e-05	0.0164316456980352
W_20016	235.312675009751	392.187791682918	0	0	-Inf	9.49603229509332e-05	0.0164316456980352
W_11076	19.3631981934566	0	48.4079954836415	Inf	Inf	9.52325714530513e-05	0.0164316456980352
W_101943	9.1034968109787	0	22.7587420274467	Inf	Inf	9.62056139773779e-05	0.0164316456980352
W_99055	9.82599655788177	0	24.5649913947044	Inf	Inf	9.79984663608518e-05	0.0164316456980352
W_31276	11.5599959504491	0	28.8999898761229	Inf	Inf	9.80264669238277e-05	0.0164316456980352
W_45998	22.4183497411446	0	56.0458743528614	Inf	Inf	9.82121826073746e-05	0.0164316456980352
W_11365	8.95899686159808	0	22.3974921539952	Inf	Inf	9.90575784427465e-05	0.0164316456980352
W_86268	9.53699665912054	0	23.8424916478014	Inf	Inf	0.000100083079096387	0.0164316456980352
W_70091	8.52549701345624	0	21.3137425336406	Inf	Inf	0.000100282937429289	0.0164316456980352
W_82640	15.172631335934	0	37.9315783398351	Inf	Inf	0.000100659583005876	0.0164316456980352
W_62135	18.6820036679436	0	46.7050091698591	Inf	Inf	0.000100761211605924	0.0164316456980352
W_2047	18.0508116487827	0.943862956213944	43.7112346876358	46.31099716316	5.53328291621007	0.00010163291342693	0.0164316456980352
W_130406	17.0098937819767	0	42.5247344549417	Inf	Inf	0.000102004149018011	0.0164316456980352
W_6989	8.52549701345624	0	21.3137425336406	Inf	Inf	0.000102042062333845	0.0164316456980352
W_130382	9.39249670973993	0	23.4812417743498	Inf	Inf	0.000102433722245856	0.0164316456980352
W_25992	9.39249670973993	0	23.4812417743498	Inf	Inf	0.000103074416757289	0.0164316456980352
W_159673	205.882004683228	343.136674472047	0	0	-Inf	0.000103074644886085	0.0164316456980352
W_5566	9.1034968109787	0	22.7587420274467	Inf	Inf	0.000103242963627726	0.0164316456980352
W_5518	8.66999696283686	0	21.6749924070921	Inf	Inf	0.000103482628222408	0.0164316456980352
W_73754	225.916379583853	376.527299306422	0	0	-Inf	0.000104255248275175	0.0164316456980352
W_13294	10.7962593076407	0	26.9906482691018	Inf	Inf	0.000104391536198893	0.0164316456980352
W_28554	11.9935641240757	0	29.9839103101894	Inf	Inf	0.000105208824529106	0.0164316456980352
W_3077	8.52549701345624	0	21.3137425336406	Inf	Inf	0.00010528280234253	0.0164316456980352
W_127022	13.6243687886526	0	34.0609219716315	Inf	Inf	0.000105345843242853	0.0164316456980352
W_5517	8.95899686159808	0	22.3974921539952	Inf	Inf	0.000106425245115556	0.0164316456980352
W_18512	12.2824956973522	0	30.7062392433805	Inf	Inf	0.000106541531975432	0.0164316456980352
W_153570	9.82599655788177	0	24.5649913947044	Inf	Inf	0.000106737737918843	0.0164316456980352
W_141037	22.9551126427617	0	57.3877816069042	Inf	Inf	0.000107051511206496	0.0164316456980352
W_143039	207.083885864957	345.139809774929	0	0	-Inf	0.000107346096312956	0.0164316456980352
W_5519	8.38099706407563	0	20.9524926601891	Inf	Inf	0.000107978192232412	0.0164316456980352
W_125316	207.727853835606	346.21308972601	0	0	-Inf	0.000108210415692502	0.0164316456980352
W_71474	27.0039674984837	1.41579443432092	65.386227094728	46.1834186585783	5.52930306529753	0.000108440437583356	0.0164316456980352
W_120506	206.977407877252	344.962346462087	0	0	-Inf	0.00010889720213437	0.0164316456980352
W_110907	8.23649711469501	0	20.5912427867375	Inf	Inf	0.000108977971524074	0.0164316456980352
W_134682	42.9053495461264	0.943862956213944	105.847579430995	112.142953311331	6.8091951589087	0.000109136618861849	0.0164316456980352
W_77044	13.5211740606621	0	33.8029351516553	Inf	Inf	0.000109275206040838	0.0164316456980352
W_24810	8.0919971653144	0	20.229992913286	Inf	Inf	0.000109586548346917	0.0164316456980352
W_156390	8.38099706407563	0	20.9524926601891	Inf	Inf	0.000109879329717957	0.0164316456980352
W_102244	22.1086289062035	0	55.2715722655088	Inf	Inf	0.000109940384278977	0.0164316456980352
W_49922	14.656521045012	0	36.6413026125299	Inf	Inf	0.000110380859393115	0.0164316456980352
W_40228	199.079475807206	331.799126345343	0	0	-Inf	0.000110426118462818	0.0164316456980352
W_76723	11.7045642253145	0	29.2614105632863	Inf	Inf	0.00011086232481613	0.0164316456980352
W_34430	20.601739905797	0	51.5043497644924	Inf	Inf	0.000111091019374663	0.0164316456980352
W_101939	8.66999696283686	0	21.6749924070921	Inf	Inf	0.000112056063998515	0.0164316456980352
W_152091	8.66999696283686	0	21.6749924070921	Inf	Inf	0.000112254551944824	0.0164316456980352
W_160175	14.4441539261644	0.471931478106972	35.4024875982505	75.0161606940444	6.22912952305069	0.000112292705292892	0.0164316456980352
W_67259	11.0646065957069	0	27.6615164892672	Inf	Inf	0.00011238041141107	0.0164316456980352
W_4379	9.97049650726239	0	24.926241268156	Inf	Inf	0.000112392334842619	0.0164316456980352
W_111206	8.66999696283686	0	21.6749924070921	Inf	Inf	0.000112872539507334	0.0164316456980352
W_132326	10.8374962035461	0	27.0937405088652	Inf	Inf	0.000112938848874342	0.0164316456980352
W_109045	8.38099706407563	0	20.9524926601891	Inf	Inf	0.000113027866912253	0.0164316456980352
W_120507	221.054504882426	368.424174804043	0	0	-Inf	0.000113461770399691	0.0164316456980352
W_85189	8.0919971653144	0	20.229992913286	Inf	Inf	0.000113542959284546	0.0164316456980352
W_82911	8.38099706407563	0	20.9524926601891	Inf	Inf	0.000113867066877307	0.0164316456980352
W_145440	9.24799676035931	0	23.1199919008983	Inf	Inf	0.000114571980175648	0.0164316456980352
W_50330	223.935472642428	373.22578773738	0	0	-Inf	0.000114691095159601	0.0164316456980352
W_31277	10.6929962541655	0	26.7324906354136	Inf	Inf	0.00011496266316452	0.0164316456980352
W_48437	15.8125206400569	0	39.5313016001422	Inf	Inf	0.000115100117275403	0.0164316456980352
W_154807	8.38099706407563	0	20.9524926601891	Inf	Inf	0.000115155594757934	0.0164316456980352
W_44365	25.4529170036222	0	63.6322925090555	Inf	Inf	0.000115519174091937	0.0164316456980352
W_85477	27.5261237777571	0.943862956213944	67.3995150100719	71.4081578965946	6.15801699665786	0.000115811409995898	0.0164316456980352
W_120002	197.576227857632	329.293713096054	0	0	-Inf	0.000116219601070826	0.0164316456980352
W_84548	8.0919971653144	0	20.229992913286	Inf	Inf	0.000116290996503966	0.0164316456980352
W_15215	12.5714955961134	0	31.4287389902836	Inf	Inf	0.000116558531153506	0.0164316456980352
W_122500	23.0170021493621	0	57.5425053734052	Inf	Inf	0.000117229687076695	0.0164316456980352
W_24286	17.2782410700428	0	43.1956026751071	Inf	Inf	0.000117704752998578	0.0164316456980352
W_41276	8.66999696283686	0	21.6749924070921	Inf	Inf	0.000118107335492484	0.0164316456980352
W_88244	9.68149660850116	0	24.2037415212529	Inf	Inf	0.000118202904156179	0.0164316456980352
W_40030	11.2709960516879	0	28.1774901292198	Inf	Inf	0.000118305411533151	0.0164316456980352
W_56827	8.38099706407563	0	20.9524926601891	Inf	Inf	0.000118997248526021	0.0164316456980352
W_60448	8.23649711469501	0	20.5912427867375	Inf	Inf	0.000119466610373288	0.0164316456980352
W_97814	8.95899686159808	0	22.3974921539952	Inf	Inf	0.000119613004287421	0.0164316456980352
W_143696	26.7091265878255	1.88772591242789	63.9412276009218	33.8720929664435	5.08202522901848	0.000119616535809597	0.0164316456980352
W_64536	8.38099706407563	0	20.9524926601891	Inf	Inf	0.000119741477536444	0.0164316456980352
W_55266	9.1034968109787	0	22.7587420274467	Inf	Inf	0.00011986807075365	0.0164316456980352
W_96725	18.9709352412201	0	47.4273381030503	Inf	Inf	0.000120336700898216	0.0164316456980352
W_84801	9.68149660850116	0	24.2037415212529	Inf	Inf	0.000120520777568352	0.0164316456980352
W_78555	11.3536064944681	0	28.3840162361703	Inf	Inf	0.00012058264553797	0.0164316456980352
W_95413	8.23649711469501	0	20.5912427867375	Inf	Inf	0.000120980253260954	0.0164316456980352
W_58605	8.95899686159808	0	22.3974921539952	Inf	Inf	0.000121556769318378	0.0164316456980352
W_9817	17.6704356967946	0	44.1760892419864	Inf	Inf	0.000122766052753924	0.0164316456980352
W_34828	8.81449691221747	0	22.0362422805437	Inf	Inf	0.000123185368668277	0.0164316456980352
W_64643	28.8412299445264	1.41579443432092	69.9793832098346	49.4276439527042	5.62724623464931	0.000123240578842328	0.0164316456980352
W_54966	44.205849090552	0.943862956213944	109.098828292059	115.587572935037	6.85284248874892	0.000123967589847501	0.0164316456980352
W_8302	8.0919971653144	0	20.229992913286	Inf	Inf	0.000124186455072864	0.0164316456980352
W_10825	7.94749721593378	0	19.8687430398345	Inf	Inf	0.000124400281627188	0.0164316456980352
W_92644	205.052821519658	341.754702532763	0	0	-Inf	0.000124886631738233	0.0164316456980352
W_125687	24.2556121871872	0	60.639030467968	Inf	Inf	0.000124929681519572	0.0164316456980352
W_12673	8.95899686159808	0	22.3974921539952	Inf	Inf	0.000125351735565184	0.0164316456980352
W_145251	10.6929962541655	0	26.7324906354136	Inf	Inf	0.000125397869637423	0.0164316456980352
W_18662	10.2594964060236	0	25.648741015059	Inf	Inf	0.000125775808764267	0.0164316456980352
W_146891	7.94749721593378	0	19.8687430398345	Inf	Inf	0.000126216213325223	0.0164316456980352
W_161129	8.95899686159808	0	22.3974921539952	Inf	Inf	0.00012627970257478	0.0164316456980352
W_36179	8.38099706407563	0	20.9524926601891	Inf	Inf	0.000126735946973054	0.0164316456980352
W_50329	223.388495288268	372.31415881378	0	0	-Inf	0.000127148081787117	0.0164316456980352
W_115409	190.133192458051	316.888654096752	0	0	-Inf	0.000127154865163427	0.0164316456980352
W_144739	9.24799676035931	0	23.1199919008983	Inf	Inf	0.000127193166999424	0.0164316456980352
W_130040	22.6247391971256	0	56.5618479928139	Inf	Inf	0.00012774553533028	0.0164316456980352
W_149766	179.570089733951	299.283482889918	0	0	-Inf	0.000127918268154129	0.0164316456980352
W_56485	183.933917382659	306.556528971098	0	0	-Inf	0.000127935456633028	0.0164316456980352
W_146298	182.137915101424	303.563191835707	0	0	-Inf	0.000128011262026877	0.0164316456980352
W_78179	21.2416975354046	0	53.1042438385115	Inf	Inf	0.000128327794678479	0.0164316456980352
W_160074	9.92925961135704	0	24.8231490283926	Inf	Inf	0.000128874220405208	0.0164316456980352
W_116748	9.68149660850116	0	24.2037415212529	Inf	Inf	0.000128902843369783	0.0164316456980352
W_2566	9.24799676035931	0	23.1199919008983	Inf	Inf	0.000129044906691695	0.0164316456980352
W_145923	182.152611287105	303.587685478508	0	0	-Inf	0.00012917717231186	0.0164316456980352
W_160604	8.52549701345624	0	21.3137425336406	Inf	Inf	0.000129213697253947	0.0164316456980352
W_55564	9.24799676035931	0	23.1199919008983	Inf	Inf	0.000129422292688118	0.0164316456980352
W_111205	8.95899686159808	0	22.3974921539952	Inf	Inf	0.00012956636675964	0.0164316456980352
W_51873	7.80299726655317	0	19.5074931663829	Inf	Inf	0.000129816320751778	0.0164316456980352
W_140142	7.80299726655317	0	19.5074931663829	Inf	Inf	0.000129934796060283	0.0164316456980352
W_60902	7.80299726655317	0	19.5074931663829	Inf	Inf	0.000130006029729191	0.0164316456980352
W_153571	8.52549701345624	0	21.3137425336406	Inf	Inf	0.000130008622862068	0.0164316456980352
W_101175	201.31137823311	335.51896372185	0	0	-Inf	0.000131064638265202	0.0164316456980352
W_82641	11.9935641240757	0	29.9839103101894	Inf	Inf	0.000131309904910088	0.0164316456980352
W_146296	198.439381653282	330.73230275547	0	0	-Inf	0.000131769070953455	0.0164316456980352
W_145250	12.1379957479716	0	30.344989369929	Inf	Inf	0.000132076270563535	0.0164316456980352
W_51262	8.95899686159808	0	22.3974921539952	Inf	Inf	0.000132271480905936	0.0164316456980352
W_45221	14.6978262664021	0	36.7445656660052	Inf	Inf	0.000132401997838122	0.0164316456980352
W_132327	9.97049650726239	0	24.926241268156	Inf	Inf	0.000132748101575421	0.0164316456980352
W_89132	10.1563016780331	0	25.3907541950828	Inf	Inf	0.000133160123866913	0.0164316456980352
W_24821	14.6359367598017	0	36.5898418995042	Inf	Inf	0.000133201029998846	0.0164316456980352
W_127102	8.38099706407563	0	20.9524926601891	Inf	Inf	0.000133827176560886	0.0164316456980352
W_84412	192.838352860998	321.39725476833	0	0	-Inf	0.000133915565060361	0.0164316456980352
W_152757	9.1034968109787	0	22.7587420274467	Inf	Inf	0.000134399095344169	0.0164316456980352
W_130234	662.307758711179	1103.84626451863	0	0	-Inf	0.000134647578129788	0.0164316456980352
W_2567	8.95899686159808	0	22.3974921539952	Inf	Inf	0.000134784469181332	0.0164316456980352
W_67261	27.5113805044439	0.471931478106972	68.0705540439492	144.238215083673	7.17230963873287	0.000135390000159038	0.0164316456980352
W_144107	203.545234454546	339.242057424243	0	0	-Inf	0.000136145618978311	0.0164316456980352
W_11884	8.95899686159808	0	22.3974921539952	Inf	Inf	0.000136360027194733	0.0164316456980352
W_134455	22.4390023518396	0	56.097505879599	Inf	Inf	0.000136371903118897	0.0164316456980352
W_117472	164.986857060525	274.978095100875	0	0	-Inf	0.000136552003228083	0.0164316456980352
W_87056	7.80299726655317	0	19.5074931663829	Inf	Inf	0.000136694008352685	0.0164316456980352
W_74086	165.652864628468	276.088107714113	0	0	-Inf	0.000136716909438588	0.0164316456980352
W_147935	8.52549701345624	0	21.3137425336406	Inf	Inf	0.000136936726317264	0.0164316456980352
W_83707	8.23649711469501	0	20.5912427867375	Inf	Inf	0.000137091443848539	0.0164316456980352
W_85582	8.38099706407563	0	20.9524926601891	Inf	Inf	0.000137613825096886	0.0164316456980352
W_143269	7.80299726655317	0	19.5074931663829	Inf	Inf	0.000137763543559631	0.0164316456980352
W_84557	8.23649711469501	0	20.5912427867375	Inf	Inf	0.000137949898421863	0.0164316456980352
W_17057	8.66999696283686	0	21.6749924070921	Inf	Inf	0.00013811007981906	0.0164316456980352
W_132128	9.82599655788177	0	24.5649913947044	Inf	Inf	0.000138844436681862	0.0164316456980352
W_74985	8.66999696283686	0	21.6749924070921	Inf	Inf	0.000139401272791054	0.0164316456980352
W_134688	29.9326204108755	0	74.8315510271889	Inf	Inf	0.000140366905874253	0.0164316456980352
W_34827	8.0919971653144	0	20.229992913286	Inf	Inf	0.000140529910111779	0.0164316456980352
W_147048	7.51399736779194	0	18.7849934194799	Inf	Inf	0.000140618791173142	0.0164316456980352
W_57469	7.51399736779194	0	18.7849934194799	Inf	Inf	0.000140709151372957	0.0164316456980352
W_132163	7.51399736779194	0	18.7849934194799	Inf	Inf	0.000141418569336021	0.0164316456980352
W_99802	194.169493454212	323.615822423686	0	0	-Inf	0.000141439184153542	0.0164316456980352
W_109271	187.750968099408	312.918280165681	0	0	-Inf	0.000141549857802535	0.0164316456980352
W_141022	8.0919971653144	0	20.229992913286	Inf	Inf	0.000141622128491638	0.0164316456980352
W_147936	8.23649711469501	0	20.5912427867375	Inf	Inf	0.000142065871929332	0.0164316456980352
W_75830	28.3459089152689	1.41579443432092	68.7410806366909	48.55300951205	5.60148881738138	0.000142296846794547	0.0164316456980352
W_111133	13.6656740100427	0	34.1641850251068	Inf	Inf	0.000143182981319594	0.0164316456980352
W_112899	8.66999696283686	0	21.6749924070921	Inf	Inf	0.000143305271761134	0.0164316456980352
W_93526	8.81449691221747	0	22.0362422805437	Inf	Inf	0.000143341113762262	0.0164316456980352
W_110911	9.39249670973993	0	23.4812417743498	Inf	Inf	0.000144045009436993	0.0164316456980352
W_122953	10.4039963554042	0	26.0099908885106	Inf	Inf	0.000145021174614586	0.0164316456980352
W_159791	216.528996298103	360.881660496839	0	0	-Inf	0.000145601531471882	0.0164316456980352
W_17905	7.51399736779194	0	18.7849934194799	Inf	Inf	0.000145624691142659	0.0164316456980352
W_91141	8.81449691221747	0	22.0362422805437	Inf	Inf	0.000145990702434772	0.0164316456980352
W_34431	20.2715031111304	0	50.678757777826	Inf	Inf	0.000146077633246961	0.0164316456980352
W_7182	768.82644686482	1281.37741144137	0	0	-Inf	0.000146316486657944	0.0164316456980352
W_57496	7.65849731717256	0	19.1462432929314	Inf	Inf	0.000146553920262545	0.0164316456980352
W_2081	7.51399736779194	0	18.7849934194799	Inf	Inf	0.000146747418614039	0.0164316456980352
W_84632	20.6459697257367	1.41579443432092	49.4912326628604	34.956510255388	5.12748926117485	0.000146991143007701	0.0164316456980352
W_89265	178.081451035821	296.802418393034	0	0	-Inf	0.000147218811302754	0.0164316456980352
W_4772	10.4039963554042	0	26.0099908885106	Inf	Inf	0.000147220027363674	0.0164316456980352
W_44993	8.52549701345624	0	21.3137425336406	Inf	Inf	0.000147679131556825	0.0164316456980352
W_15659	13.1082584977306	0	32.7706462443264	Inf	Inf	0.000147703427681969	0.0164316456980352
W_96726	17.051130677882	0	42.627826694705	Inf	Inf	0.000147725745944438	0.0164316456980352
W_5516	8.66999696283686	0	21.6749924070921	Inf	Inf	0.000148020899964445	0.0164316456980352
W_98591	9.1034968109787	0	22.7587420274467	Inf	Inf	0.000148139132518785	0.0164316456980352
W_74082	164.839586938655	274.732644897759	0	0	-Inf	0.000148434290559268	0.0164316456980352
W_109272	178.889195868702	298.148659781169	0	0	-Inf	0.000148525150137098	0.0164316456980352
W_91102	24.8539912934657	0	62.1349782336641	Inf	Inf	0.000148544137107055	0.0164316456980352
W_120143	8.95899686159808	0	22.3974921539952	Inf	Inf	0.000148712790549885	0.0164316456980352
W_75018	12.9991544323582	0.471931478106972	31.7899888637351	67.3614504191419	6.07385129757278	0.000149047955100705	0.0164316456980352
W_39728	1212.92252798901	2015.82627683298	8.56690472307349	0.0042498229244897	-7.87838155430179	0.000151055263389133	0.0164316456980352
W_76406	9.24799676035931	0	23.1199919008983	Inf	Inf	0.000151794033412973	0.0164316456980352
W_95162	8.38099706407563	0	20.9524926601891	Inf	Inf	0.000151861357446678	0.0164316456980352
W_69724	23.987264899121	0	59.9681622478025	Inf	Inf	0.000152227542365342	0.0164316456980352
W_94202	8.52549701345624	0	21.3137425336406	Inf	Inf	0.000152409999913472	0.0164316456980352
W_64789	8.95899686159808	0	22.3974921539952	Inf	Inf	0.000152414548489628	0.0164316456980352
W_13614	22.8106126933811	0	57.0265317334526	Inf	Inf	0.000152586010887999	0.0164316456980352
W_21409	9.24799676035931	0	23.1199919008983	Inf	Inf	0.000152644572543419	0.0164316456980352
W_43930	12.488953478818	0	31.222383697045	Inf	Inf	0.000152864606837417	0.0164316456980352
W_77558	171.511439241581	285.852398735968	0	0	-Inf	0.000153282408917432	0.0164316456980352
W_120001	213.711022665249	356.185037775415	0	0	-Inf	0.000153380895449015	0.0164316456980352
W_40882	34.7570305841696	0.471931478106972	86.1846792432637	182.621171168685	7.51271021560921	0.000153388222991165	0.0164316456980352
W_143547	12.4270639722176	0	31.067659930544	Inf	Inf	0.000153716660819159	0.0164316456980352
W_150333	152.803128584235	254.671880973725	0	0	-Inf	0.000153784481668459	0.0164316456980352
W_38489	195.951403549786	326.585672582976	0	0	-Inf	0.000153947004602843	0.0164316456980352
W_149147	8.38099706407563	0	20.9524926601891	Inf	Inf	0.000154092760218352	0.0164316456980352
W_15439	162.351808560895	270.586347601492	0	0	-Inf	0.000154891863972173	0.0164316456980352
W_107685	13.0463689911302	0	32.6159224778254	Inf	Inf	0.000155141402955281	0.0164316456980352
W_49318	15.9157836935322	0	39.7894592338304	Inf	Inf	0.000155304130229327	0.0164316456980352
W_74606	8.0919971653144	0	20.229992913286	Inf	Inf	0.000155328463879201	0.0164316456980352
W_3016	9.35125981383458	0	23.3781495345865	Inf	Inf	0.000155922209178326	0.0164316456980352
W_134777	8.95899686159808	0	22.3974921539952	Inf	Inf	0.000156049650420712	0.0164316456980352
W_143270	7.51399736779194	0	18.7849934194799	Inf	Inf	0.00015654297760691	0.0164316456980352
W_46759	9.90860700066199	0	24.771517501655	Inf	Inf	0.000156830529207415	0.0164316456980352
W_115158	8.81449691221747	0	22.0362422805437	Inf	Inf	0.000157519494031426	0.0164316456980352
W_57681	7.51399736779194	0	18.7849934194799	Inf	Inf	0.000157520944917192	0.0164316456980352
W_38627	7.94749721593378	0	19.8687430398345	Inf	Inf	0.000157529101845434	0.0164316456980352
W_140043	17.2369358486527	0	43.0923396216318	Inf	Inf	0.000157820812983135	0.0164316456980352
W_150811	38.3637566322727	0.943862956213944	94.4935971463609	100.113683373481	6.64549536260921	0.000158247091168511	0.0164316456980352
W_7041	8.95899686159808	0	22.3974921539952	Inf	Inf	0.000158964929142735	0.0164316456980352
W_11840	8.66999696283686	0	21.6749924070921	Inf	Inf	0.000159301829677072	0.0164316456980352
W_125923	8.0919971653144	0	20.229992913286	Inf	Inf	0.000159741820770231	0.0164316456980352
W_149765	160.194512794669	266.990854657781	0	0	-Inf	0.000160009847088105	0.0164316456980352
W_93827	8.89710735499768	0	22.2427683874942	Inf	Inf	0.000160239667797871	0.0164316456980352
W_68685	8.38099706407563	0	20.9524926601891	Inf	Inf	0.000160316693943924	0.0164316456980352
W_113839	375.063940179976	625.106566966626	0	0	-Inf	0.000160576280402137	0.0164316456980352
W_22969	7.80299726655317	0	19.5074931663829	Inf	Inf	0.000161469226885559	0.0164316456980352
W_88174	11.1678696491822	0	27.9196741229554	Inf	Inf	0.000162462631052906	0.0164316456980352
W_40706	8.95899686159808	0	22.3974921539952	Inf	Inf	0.000162512647635777	0.0164316456980352
W_143684	10.114996456643	0	25.2874911416075	Inf	Inf	0.000162934975755644	0.0164316456980352
W_44366	38.8709646617786	0	97.1774116544464	Inf	Inf	0.000163158562963034	0.0164316456980352
W_11975	7.36949741841133	0	18.4237435460283	Inf	Inf	0.000163218753009966	0.0164316456980352
W_2149	24.7304855822039	0	61.8262139555098	Inf	Inf	0.000163613822713123	0.0164316456980352
W_122824	14.1609950393002	0	35.4024875982505	Inf	Inf	0.000163851130429794	0.0164316456980352
W_92643	177.936688335465	296.561147225775	0	0	-Inf	0.000164797777822985	0.0164316456980352
W_8301	7.51399736779194	0	18.7849934194799	Inf	Inf	0.000164954965547757	0.0164316456980352
W_34122	8.38099706407563	0	20.9524926601891	Inf	Inf	0.00016501522003096	0.0164316456980352
W_95086	8.23649711469501	0	20.5912427867375	Inf	Inf	0.000165149952069392	0.0164316456980352
W_101942	7.51399736779194	0	18.7849934194799	Inf	Inf	0.000165467089888686	0.0164316456980352
W_10852	9.80541227267148	0	24.5135306816787	Inf	Inf	0.000165774823689367	0.0164316456980352
W_64807	7.36949741841133	0	18.4237435460283	Inf	Inf	0.000165840852211853	0.0164316456980352
W_11953	16.6795886618253	0	41.6989716545633	Inf	Inf	0.000165920842257653	0.0164316456980352
W_110438	7.51399736779194	0	18.7849934194799	Inf	Inf	0.000165999567097421	0.0164316456980352
W_3105	7.51399736779194	0	18.7849934194799	Inf	Inf	0.000166194334367833	0.0164316456980352
W_155584	7.51399736779194	0	18.7849934194799	Inf	Inf	0.0001662239873004	0.0164316456980352
W_156118	18.2691564304968	0	45.6728910762421	Inf	Inf	0.000166492681400256	0.0164316456980352
W_59399	7.94749721593378	0	19.8687430398345	Inf	Inf	0.000166540204815575	0.0164316456980352
W_120505	164.158013664381	273.596689440635	0	0	-Inf	0.000166855444312582	0.0164316456980352
W_73755	179.466333974436	299.11055662406	0	0	-Inf	0.000167292862126131	0.0164316456980352
W_60761	16.2254362029884	0	40.5635905074711	Inf	Inf	0.000167296235855802	0.0164316456980352
W_24287	15.2139365573241	0	38.0348413933103	Inf	Inf	0.000167850250088737	0.0164316456980352
W_20878	7.0804975196501	0	17.7012437991252	Inf	Inf	0.000168600320057406	0.0164316456980352
W_75407	15.7919363548466	0	39.4798408871165	Inf	Inf	0.000168600749272883	0.0164316456980352
W_65808	213.445449253417	355.742415422362	0	0	-Inf	0.000168749078610167	0.0164316456980352
W_1476	7.80299726655317	0	19.5074931663829	Inf	Inf	0.000168768637435471	0.0164316456980352
W_45509	7.0804975196501	0	17.7012437991252	Inf	Inf	0.000169307900790516	0.0164316456980352
W_7040	9.24799676035931	0	23.1199919008983	Inf	Inf	0.000169786172741652	0.0164316456980352
W_25404	177.554658408636	295.924430681061	0	0	-Inf	0.000169805089945132	0.0164316456980352
W_54643	8.66999696283686	0	21.6749924070921	Inf	Inf	0.000170093021066372	0.0164316456980352
W_122825	7.80299726655317	0	19.5074931663829	Inf	Inf	0.000170204967082306	0.0164316456980352
W_12594	13.3353688898914	0	33.3384222247285	Inf	Inf	0.000170244036724001	0.0164316456980352
W_74081	150.027594778793	250.045991297989	0	0	-Inf	0.000170258521128497	0.0164316456980352
W_93382	8.38099706407563	0	20.9524926601891	Inf	Inf	0.000170438858329785	0.0164316456980352
W_23397	13.8927160767188	0	34.731790191797	Inf	Inf	0.000170686013127112	0.0164316456980352
W_139000	8.38099706407563	0	20.9524926601891	Inf	Inf	0.000170894177995762	0.0164316456980352
W_49064	8.38099706407563	0	20.9524926601891	Inf	Inf	0.000171182262130112	0.0164316456980352
W_115116	15.2139365573241	0	38.0348413933103	Inf	Inf	0.000171621805537404	0.0164316456980352
W_152092	7.36949741841133	0	18.4237435460283	Inf	Inf	0.000172521646747838	0.0164316456980352
W_1203	11.6426063932294	0	29.1065159830734	Inf	Inf	0.000173441878152444	0.0164316456980352
W_87491	7.51399736779194	0	18.7849934194799	Inf	Inf	0.000174396120921406	0.0164316456980352
W_20255	18.4843114969245	0.943862956213944	44.7949843079904	47.4592037043954	5.56861598932235	0.000174964493890557	0.0164316456980352
W_46816	18.7851983959341	0	46.9629959898354	Inf	Inf	0.000175106870790304	0.0164316456980352
W_122821	7.80299726655317	0	19.5074931663829	Inf	Inf	0.000176163326159345	0.0164316456980352
W_3607	7.22499746903071	0	18.0624936725768	Inf	Inf	0.000176192899934705	0.0164316456980352
W_18109	7.80299726655317	0	19.5074931663829	Inf	Inf	0.000176216889997337	0.0164316456980352
W_18305	8.0919971653144	0	20.229992913286	Inf	Inf	0.000176526821938863	0.0164316456980352
W_73451	11.2709960516879	0	28.1774901292198	Inf	Inf	0.000176534348576426	0.0164316456980352
W_134600	7.94749721593378	0	19.8687430398345	Inf	Inf	0.000176544781186408	0.0164316456980352
W_158290	8.38099706407563	0	20.9524926601891	Inf	Inf	0.000176744608652896	0.0164316456980352
W_89888	15.0279947355839	0	37.5699868389597	Inf	Inf	0.000177216196704905	0.0164316456980352
W_108351	7.51399736779194	0	18.7849934194799	Inf	Inf	0.000177434718856359	0.0164316456980352
W_69852	8.95899686159808	0	22.3974921539952	Inf	Inf	0.000177702048314216	0.0164316456980352
W_9678	163.484898578399	272.474830963998	0	0	-Inf	0.000178099561830192	0.0164316456980352
W_10853	15.2758943894093	0	38.1897359735232	Inf	Inf	0.000178161866930099	0.0164316456980352
W_49923	13.3353688898914	0	33.3384222247285	Inf	Inf	0.00017848695310501	0.0164316456980352
W_119440	9.24799676035931	0	23.1199919008983	Inf	Inf	0.000178954274651949	0.0164316456980352
W_25406	169.941877099945	283.236461833241	0	0	-Inf	0.000179030164539747	0.0164316456980352
W_62799	8.81449691221747	0	22.0362422805437	Inf	Inf	0.000179203863227386	0.0164316456980352
W_61281	8.81449691221747	0	22.0362422805437	Inf	Inf	0.000179244229111199	0.0164316456980352
W_110585	21.8816551650122	0	54.7041379125305	Inf	Inf	0.000180185462281372	0.0164316456980352
W_33615	178.58607974898	297.6434662483	0	0	-Inf	0.000180400679232458	0.0164316456980352
W_116240	7.80299726655317	0	19.5074931663829	Inf	Inf	0.000180461407687131	0.0164316456980352
W_117692	16.9479359498915	0	42.3698398747288	Inf	Inf	0.00018095975801492	0.0164316456980352
W_121878	7.94749721593378	0	19.8687430398345	Inf	Inf	0.000181755266630972	0.0164316456980352
W_84078	7.22499746903071	0	18.0624936725768	Inf	Inf	0.000181981423233575	0.0164316456980352
W_40707	9.53699665912054	0	23.8424916478014	Inf	Inf	0.000182282749270822	0.0164316456980352
W_2070	7.0804975196501	0	17.7012437991252	Inf	Inf	0.000182373649687286	0.0164316456980352
W_50954	7.0804975196501	0	17.7012437991252	Inf	Inf	0.000182828441877647	0.0164316456980352
W_87141	949.403967470361	1575.35566768806	10.4764171438064	0.00665019167333892	-7.23238836176398	0.000183200646180316	0.0164316456980352
W_83221	8.52549701345624	0	21.3137425336406	Inf	Inf	0.000183628242360182	0.0164316456980352
W_18510	9.24799676035931	0	23.1199919008983	Inf	Inf	0.000183776728001071	0.0164316456980352
W_86981	6.93599757026949	0	17.3399939256737	Inf	Inf	0.000184434911380682	0.0164316456980352
W_132261	7.94749721593378	0	19.8687430398345	Inf	Inf	0.000184539507647508	0.0164316456980352
W_134778	7.94749721593378	0	19.8687430398345	Inf	Inf	0.000184569535657412	0.0164316456980352
W_40975	7.65849731717256	0	19.1462432929314	Inf	Inf	0.000184850793021517	0.0164316456980352
W_87139	171.431807998937	285.719679998228	0	0	-Inf	0.000185281159856693	0.0164316456980352
W_143658	10.6929962541655	0	26.7324906354136	Inf	Inf	0.00018592308305043	0.0164316456980352
W_87142	830.99330319476	1379.00231457576	8.97978612326266	0.00651179916693993	-7.26272807911932	0.000186113278567195	0.0164316456980352
W_57218	165.340570151502	275.56761691917	0	0	-Inf	0.000186171785415593	0.0164316456980352
W_50692	10.1976068994232	0	25.494017248558	Inf	Inf	0.000186584531966701	0.0164316456980352
W_1798	147.461524177581	245.769206962634	0	0	-Inf	0.000186828901471127	0.0164316456980352
W_9820	8.0919971653144	0	20.229992913286	Inf	Inf	0.000187068278594449	0.0164316456980352
W_98901	9.24799676035931	0	23.1199919008983	Inf	Inf	0.000187082619444234	0.0164316456980352
W_99803	169.655031952841	282.758386588068	0	0	-Inf	0.000187139143756925	0.0164316456980352
W_115408	154.281848617394	257.136414362324	0	0	-Inf	0.00018757485489422	0.0164316456980352
W_66410	8.23649711469501	0	20.5912427867375	Inf	Inf	0.000187626758431358	0.0164316456980352
W_120003	260.303634693118	433.598557906229	0.361249873451536	0.000833143622976857	-10.2291471609144	0.00018774651411607	0.0164316456980352
W_138388	24.8955698167948	0	62.238924541987	Inf	Inf	0.000188518538078243	0.0164316456980352
W_75103	23.2411278026907	1.88772591242789	55.271230638085	29.279266801502	4.87180752162813	0.000188824610143593	0.0164316456980352
W_25505	9.39249670973993	0	23.4812417743498	Inf	Inf	0.000189186293780231	0.0164316456980352
W_13312	15.9157836935322	0	39.7894592338304	Inf	Inf	0.000189744782274303	0.0164316456980352
W_148753	7.0804975196501	0	17.7012437991252	Inf	Inf	0.000189893159748274	0.0164316456980352
W_32436	24.7452288555172	0.471931478106972	61.1551749216324	129.58486085086	7.0177533705654	0.000190161639897547	0.0164316456980352
W_146289	168.661377615347	281.102296025578	0	0	-Inf	0.000190225935976817	0.0164316456980352
W_61852	8.38099706407563	0	20.9524926601891	Inf	Inf	0.00019053947936548	0.0164316456980352
W_101948	8.0919971653144	0	20.229992913286	Inf	Inf	0.000190744396253278	0.0164316456980352
W_160197	8.0919971653144	0	20.229992913286	Inf	Inf	0.000190942350612235	0.0164316456980352
W_24946	6.79149762088887	0	16.9787440522222	Inf	Inf	0.000191000971326384	0.0164316456980352
W_127291	9.53699665912054	0	23.8424916478014	Inf	Inf	0.00019106209217782	0.0164316456980352
W_39729	843.308836509545	1401.04204496319	6.70902382907818	0.00478859564079282	-7.70618166818457	0.000191119987686065	0.0164316456980352
W_33776	297.625296041235	495.801326819757	0.361249873451536	0.000728618206346317	-10.4225493346782	0.000191308774497684	0.0164316456980352
W_108191	8.38099706407563	0	20.9524926601891	Inf	Inf	0.000191427885400644	0.0164316456980352
W_50913	6.93599757026949	0	17.3399939256737	Inf	Inf	0.000192323235340337	0.0164316456980352
W_94477	7.0804975196501	0	17.7012437991252	Inf	Inf	0.00019290996995565	0.0164316456980352
W_83699	20.705071284757	0	51.7626782118925	Inf	Inf	0.000193199821874924	0.0164316456980352
W_113838	165.36813636905	275.613560615083	0	0	-Inf	0.000193446786629937	0.0164316456980352
W_138736	20.2095452790452	0	50.5238631976131	Inf	Inf	0.000193841590976096	0.0164316456980352
W_78626	16.7208938832154	0	41.8022347080386	Inf	Inf	0.000193931265507452	0.0164316456980352
W_66130	8.66999696283686	0	21.6749924070921	Inf	Inf	0.000194120754842326	0.0164316456980352
W_21076	7.80299726655317	0	19.5074931663829	Inf	Inf	0.000194218743784304	0.0164316456980352
W_3599	7.51399736779194	0	18.7849934194799	Inf	Inf	0.000194758685145439	0.0164316456980352
W_25597	18.3928671182129	0	45.9821677955322	Inf	Inf	0.00019486663132063	0.0164316456980352
W_85490	138.259784001073	230.432973335121	0	0	-Inf	0.000195116347527713	0.0164316456980352
W_23398	15.4822838453903	0	38.7057096134758	Inf	Inf	0.000195672991691223	0.0164316456980352
W_28553	15.2552417787142	0	38.1381044467856	Inf	Inf	0.000195927167453848	0.0164316456980352
W_31059	8.38099706407563	0	20.9524926601891	Inf	Inf	0.000196028555604882	0.0164316456980352
W_41887	8.38099706407563	0	20.9524926601891	Inf	Inf	0.000196658282418621	0.0164316456980352
W_73647	10.8374962035461	0	27.0937405088652	Inf	Inf	0.000197161440801254	0.0164316456980352
W_61354	17.8975460889554	0	44.7438652223885	Inf	Inf	0.000197558924040941	0.0164316456980352
W_12988	12.5714955961134	0	31.4287389902836	Inf	Inf	0.000197561413574181	0.0164316456980352
W_159738	14.5327420318112	0	36.3318550795279	Inf	Inf	0.00019787291550466	0.0164316456980352
W_73747	161.09411623151	268.490193719184	0	0	-Inf	0.000198441085482249	0.0164316456980352
W_96308	9.53699665912054	0	23.8424916478014	Inf	Inf	0.000198492784755033	0.0164316456980352
W_53614	8.38099706407563	0	20.9524926601891	Inf	Inf	0.00019881198000842	0.0164316456980352
W_73162	10.114996456643	0	25.2874911416075	Inf	Inf	0.0001992531988673	0.0164316456980352
W_146967	6.79149762088887	0	16.9787440522222	Inf	Inf	0.000199290330383332	0.0164316456980352
W_107242	7.51399736779194	0	18.7849934194799	Inf	Inf	0.000199915576789971	0.0164316456980352
W_73335	7.80299726655317	0	19.5074931663829	Inf	Inf	0.000200201830966228	0.0164316456980352
W_41886	10.0737595607377	0	25.1843989018441	Inf	Inf	0.000200790605337689	0.0164316456980352
W_121473	7.65849731717256	0	19.1462432929314	Inf	Inf	0.00020082426161282	0.0164316456980352
W_51181	21.0560290156034	0	52.6400725390085	Inf	Inf	0.000201152837977822	0.0164316456980352
W_101940	7.0804975196501	0	17.7012437991252	Inf	Inf	0.000201454250830732	0.0164316456980352
W_59025	7.65849731717256	0	19.1462432929314	Inf	Inf	0.000201460790167482	0.0164316456980352
W_93448	7.0804975196501	0	17.7012437991252	Inf	Inf	0.000201865206246199	0.0164375953657619
W_40343	466.12514764135	773.88198402783	4.48989306163133	0.00580178005729343	-7.42928867996839	0.000202327418967352	0.0164482241091655
W_126239	586.514194031387	977.523656718978	0	0	-Inf	0.000202920198685187	0.0164551632026788
W_153427	8.95899686159808	0	22.3974921539952	Inf	Inf	0.000203410379948335	0.0164551632026788
W_6990	6.93599757026949	0	17.3399939256737	Inf	Inf	0.000203495416425279	0.0164551632026788
W_84216	7.80299726655317	0	19.5074931663829	Inf	Inf	0.000204386769555737	0.0164551632026788
W_50667	20.9733502473384	0	52.433375618346	Inf	Inf	0.000204689380786595	0.0164551632026788
W_4693	8.38099706407563	0	20.9524926601891	Inf	Inf	0.000204790303104566	0.0164551632026788
W_1917	8.0919971653144	0	20.229992913286	Inf	Inf	0.000205209692961308	0.0164551632026788
W_69514	9.39249670973993	0	23.4812417743498	Inf	Inf	0.000205297211136287	0.0164551632026788
W_147049	6.64699767150826	0	16.6174941787706	Inf	Inf	0.000205399193838641	0.0164551632026788
W_2076	6.79149762088887	0	16.9787440522222	Inf	Inf	0.000206340287377317	0.0164770326579989
W_22437	27.5380107780055	0	68.8450269450138	Inf	Inf	0.000206633607915013	0.0164770326579989
W_118031	7.51399736779194	0	18.7849934194799	Inf	Inf	0.000206986582377759	0.0164770326579989
W_50323	163.786665546627	272.977775911046	0	0	-Inf	0.000207120118969925	0.0164770326579989
W_108668	161.15670474389	268.594507906484	0	0	-Inf	0.00020733350229061	0.0164770326579989
W_59024	7.80299726655317	0	19.5074931663829	Inf	Inf	0.000208384200636932	0.0165093536270322
W_41081	7.36949741841133	0	18.4237435460283	Inf	Inf	0.000209160032645147	0.0165093536270322
W_9106	7.22499746903071	0	18.0624936725768	Inf	Inf	0.000209499010283118	0.0165093536270322
W_146821	8.0919971653144	0	20.229992913286	Inf	Inf	0.000209802574443198	0.0165093536270322
W_89859	7.0804975196501	0	17.7012437991252	Inf	Inf	0.000209823064608171	0.0165093536270322
W_95167	6.79149762088887	0	16.9787440522222	Inf	Inf	0.000209942562940608	0.0165093536270322
W_126107	163.793470109097	272.989116848494	0	0	-Inf	0.000210070621872501	0.0165093536270322
W_109863	14.3054949886808	0	35.763737471702	Inf	Inf	0.000211452380589747	0.0165205225384468
W_74085	125.32321818802	208.872030313367	0	0	-Inf	0.000211515247413045	0.0165205225384468
W_94072	18.1894705862663	1.41579443432092	43.3499848141843	30.6188410996099	4.93634777382284	0.000211540582047382	0.0165205225384468
W_25025	13.3354372153761	0	33.3385930384404	Inf	Inf	0.000211710726122759	0.0165205225384468
W_122428	8.81449691221747	0	22.0362422805437	Inf	Inf	0.00021210916757086	0.0165205225384468
W_126199	149.711244468829	249.518740781381	0	0	-Inf	0.000212315828728476	0.0165205225384468
W_94963	7.94749721593378	0	19.8687430398345	Inf	Inf	0.000212986604205612	0.0165205225384468
W_49317	12.5922165322933	0	31.4805413307331	Inf	Inf	0.000213080220961777	0.0165205225384468
W_88862	7.80299726655317	0	19.5074931663829	Inf	Inf	0.000213291511095628	0.0165205225384468
W_56364	9.97049650726239	0	24.926241268156	Inf	Inf	0.000213790531492124	0.0165205225384468
W_153837	7.51399736779194	0	18.7849934194799	Inf	Inf	0.000213898705958103	0.0165205225384468
W_135635	10.114996456643	0	25.2874911416075	Inf	Inf	0.000214616271194488	0.0165205225384468
W_101864	22.5629180160099	0	56.4072950400248	Inf	Inf	0.000214769685137005	0.0165205225384468
W_122501	19.4870455321422	0	48.7176138303554	Inf	Inf	0.000215831682918479	0.0165205225384468
W_4378	8.38099706407563	0	20.9524926601891	Inf	Inf	0.000216127991434177	0.0165205225384468
W_161573	6.79149762088887	0	16.9787440522222	Inf	Inf	0.000216329964741088	0.0165205225384468
W_61237	8.38099706407563	0	20.9524926601891	Inf	Inf	0.00021649268714962	0.0165205225384468
W_144746	16.0190467470074	0	40.0476168675185	Inf	Inf	0.000216526335224859	0.0165205225384468
W_160605	6.93599757026949	0	17.3399939256737	Inf	Inf	0.00021654244101614	0.0165205225384468
W_134687	116.737219602415	0	291.843049006037	Inf	Inf	0.00021687970677764	0.0165208366499281
W_17058	7.65849731717256	0	19.1462432929314	Inf	Inf	0.000217485759449911	0.0165415932685907
W_92370	7.36949741841133	0	18.4237435460283	Inf	Inf	0.000218100112960898	0.0165629166948406
W_110792	19.8792401588939	0	49.6981003972347	Inf	Inf	0.000218860868410438	0.0165856580591665
W_18663	16.6174941787706	0	41.5437354469266	Inf	Inf	0.000219068482128535	0.0165856580591665
W_48051	8.38099706407563	0	20.9524926601891	Inf	Inf	0.000219472084110012	0.0165908851387431
W_144506	22.6454601333054	0	56.6136503332635	Inf	Inf	0.000220068775086885	0.0166106705579279
W_74031	6.64699767150826	0	16.6174941787706	Inf	Inf	0.000221944124957555	0.0166957556897379
W_7846	8.52549701345624	0	21.3137425336406	Inf	Inf	0.000222451266966103	0.0166957556897379
W_115726	14.5326737063264	0	36.331684265816	Inf	Inf	0.00022253028906517	0.0166957556897379
W_107446	7.22499746903071	0	18.0624936725768	Inf	Inf	0.000222542740692009	0.0166957556897379
W_73746	148.93783914432	248.229731907201	0	0	-Inf	0.000224087381857827	0.0167849436458919
W_65159	140.519012802881	234.198354671468	0	0	-Inf	0.000224408502464738	0.0167849436458919
W_15293	7.22499746903071	0	18.0624936725768	Inf	Inf	0.000225544390697356	0.0168444974919908
W_106820	6.93599757026949	0	17.3399939256737	Inf	Inf	0.000226541564481209	0.0168523341747537
W_64045	17.0511990033668	0	42.6279975084169	Inf	Inf	0.000226587731493837	0.0168523341747537
W_115808	33.5656351051164	0	83.9140877627911	Inf	Inf	0.000227269991469719	0.0168523341747537
W_143775	8.23649711469501	0	20.5912427867375	Inf	Inf	0.000227777601476107	0.0168523341747537
W_77274	6.93599757026949	0	17.3399939256737	Inf	Inf	0.000227893379390699	0.0168523341747537
W_33101	147.517300676158	245.862167793598	0	0	-Inf	0.000227958241358868	0.0168523341747537
W_134564	8.0919971653144	0	20.229992913286	Inf	Inf	0.000228028155500297	0.0168523341747537
W_11134	10.5072594088795	0	26.2681485221987	Inf	Inf	0.000228447011293116	0.0168544611076833
W_9818	17.2370041741375	0	43.0925104353437	Inf	Inf	0.000228827701699153	0.0168544611076833
W_5122	7.94749721593378	0	19.8687430398345	Inf	Inf	0.000229401089802604	0.0168544611076833
W_148578	6.79149762088887	0	16.9787440522222	Inf	Inf	0.000229416439759755	0.0168544611076833
W_57402	7.65849731717256	0	19.1462432929314	Inf	Inf	0.000230082395297159	0.0168759925857971
W_92054	6.50249772212764	0	16.2562443053191	Inf	Inf	0.000230390138749439	0.0168759925857971
W_54654	8.95899686159808	0	22.3974921539952	Inf	Inf	0.000231468946924765	0.0169300074896742
W_154914	7.0804975196501	0	17.7012437991252	Inf	Inf	0.000232468720754172	0.0169537848291848
W_90530	7.80299726655317	0	19.5074931663829	Inf	Inf	0.000232575907915753	0.0169537848291848
W_69772	358.254524153578	597.090873589296	0	0	-Inf	0.000232862858467462	0.0169537848291848
W_11364	6.93599757026949	0	17.3399939256737	Inf	Inf	0.000234016312476404	0.0169537848291848
W_131973	7.51399736779194	0	18.7849934194799	Inf	Inf	0.000234169542210356	0.0169537848291848
W_25403	234.470214859061	390.783691431768	0	0	-Inf	0.000234785237793724	0.0169537848291848
W_116592	17.2369358486527	0	43.0923396216318	Inf	Inf	0.000235127263511013	0.0169537848291848
W_110183	6.50249772212764	0	16.2562443053191	Inf	Inf	0.00023532579599076	0.0169537848291848
W_123528	8.38099706407563	0	20.9524926601891	Inf	Inf	0.000235453125014539	0.0169537848291848
W_3586	6.50249772212764	0	16.2562443053191	Inf	Inf	0.000235558650215429	0.0169537848291848
W_94920	6.50249772212764	0	16.2562443053191	Inf	Inf	0.000235586254631851	0.0169537848291848
W_109865	16.0278123574541	0.943862956213944	38.6537364593143	40.9526999707283	5.35588666533662	0.000236040970610825	0.0169537848291848
W_25504	8.66999696283686	0	21.6749924070921	Inf	Inf	0.000236315637591126	0.0169537848291848
W_84558	6.79149762088887	0	16.9787440522222	Inf	Inf	0.00023658034083073	0.0169537848291848
W_95412	6.64699767150826	0	16.6174941787706	Inf	Inf	0.000237091649228281	0.0169659089252964
W_79291	7.51399736779194	0	18.7849934194799	Inf	Inf	0.000238510109691777	0.0169812074329711
W_62800	7.80299726655317	0	19.5074931663829	Inf	Inf	0.00023865217730838	0.0169812074329711
W_26881	10.1150647821278	0	25.2876619553194	Inf	Inf	0.000239040913483398	0.0169812074329711
W_158516	215.517769387535	358.95544906359	0.361249873451536	0.0010063919475075	-9.95659200079158	0.000239225130914698	0.0169812074329711
W_12099	6.79149762088887	0	16.9787440522222	Inf	Inf	0.000239643585653289	0.0169812074329711
W_129674	122.150744159857	203.584573599762	0	0	-Inf	0.000239659379711578	0.0169812074329711
W_24802	6.93599757026949	0	17.3399939256737	Inf	Inf	0.000240094370056561	0.0169812074329711
W_50693	17.9801565317356	0	44.950391329339	Inf	Inf	0.000240100718196103	0.0169812074329711
W_51927	6.64699767150826	0	16.6174941787706	Inf	Inf	0.000240503396154962	0.0169812074329711
W_110964	7.36949741841133	0	18.4237435460283	Inf	Inf	0.000241196722734206	0.0169812074329711
W_56499	135.830702038868	226.384503398113	0	0	-Inf	0.000242501046508873	0.0169812074329711
W_59702	7.0804975196501	0	17.7012437991252	Inf	Inf	0.000242502490079658	0.0169812074329711
W_122954	8.81449691221747	0	22.0362422805437	Inf	Inf	0.000242769321248547	0.0169812074329711
W_25405	149.118603770689	248.531006284481	0	0	-Inf	0.000243000640158533	0.0169812074329711
W_29759	14.594494887442	0	36.4862372186051	Inf	Inf	0.000243267473654809	0.0169812074329711
W_30653	6.79149762088887	0	16.9787440522222	Inf	Inf	0.000243604199873252	0.0169812074329711
W_76754	7.36949741841133	0	18.4237435460283	Inf	Inf	0.000244025498718234	0.0169812074329711
W_87055	6.35799777274703	0	15.8949944318676	Inf	Inf	0.000244053988060839	0.0169812074329711
W_58211	134.589800428851	224.316334048085	0	0	-Inf	0.000244453956046351	0.0169812074329711
W_87039	6.79149762088887	0	16.9787440522222	Inf	Inf	0.000244480624137043	0.0169812074329711
W_106622	7.80299726655317	0	19.5074931663829	Inf	Inf	0.000244765757708134	0.0169812074329711
W_46013	6.79149762088887	0	16.9787440522222	Inf	Inf	0.000245369627582508	0.0169812074329711
W_12672	8.0919971653144	0	20.229992913286	Inf	Inf	0.000245424623334475	0.0169812074329711
W_13133	6.64699767150826	0	16.6174941787706	Inf	Inf	0.000246112259937493	0.0169812074329711
W_46367	136.438399007164	227.397331678607	0	0	-Inf	0.000246795160544488	0.0169812074329711
W_9266	6.35799777274703	0	15.8949944318676	Inf	Inf	0.000246806818180804	0.0169812074329711
W_100539	17.3607831873383	0	43.4019579683457	Inf	Inf	0.000246833625132558	0.0169812074329711
W_54066	9.39249670973993	0	23.4812417743498	Inf	Inf	0.000247256099447788	0.0169812074329711
W_160238	7.65849731717256	0	19.1462432929314	Inf	Inf	0.000247270416932558	0.0169812074329711
W_10824	6.35799777274703	0	15.8949944318676	Inf	Inf	0.000247666204243649	0.0169812074329711
W_4676	8.38099706407563	0	20.9524926601891	Inf	Inf	0.000248022382668812	0.0169812074329711
W_100148	9.24799676035931	0	23.1199919008983	Inf	Inf	0.000248524281304335	0.0169812074329711
W_111939	6.50249772212764	0	16.2562443053191	Inf	Inf	0.000248605698655717	0.0169812074329711
W_119971	871.214116289498	1450.81936090432	1.80624936725768	0.00124498570665049	-9.64965510547141	0.000249449347548875	0.0169982521427781
W_87097	14.0048130661255	0.943862956213944	33.5962382309928	35.5944027782966	5.15357849004351	0.000249978400892432	0.0169982521427781
W_50322	328.378542950564	546.815905086338	0.722499746903071	0.00132128517144905	-9.56384240927	0.000250298124836046	0.0169982521427781
W_38490	155.530845650258	259.218076083764	0	0	-Inf	0.00025069681553716	0.0169982521427781
W_53104	7.80299726655317	0	19.5074931663829	Inf	Inf	0.000251202169788712	0.0169982521427781
W_122429	7.51399736779194	0	18.7849934194799	Inf	Inf	0.000251283462006669	0.0169982521427781
W_40245	133.188301335808	221.980502226346	0	0	-Inf	0.000251749969063118	0.0169982521427781
W_34996	132.854408991706	221.424014986177	0	0	-Inf	0.000252721374991896	0.0169982521427781
W_59311	8.0919971653144	0	20.229992913286	Inf	Inf	0.000252877227913402	0.0169982521427781
W_59398	7.36949741841133	0	18.4237435460283	Inf	Inf	0.00025299233172493	0.0169982521427781
W_113444	19.4870455321422	0	48.7176138303554	Inf	Inf	0.000253207165998474	0.0169982521427781
W_160436	121.174207317614	201.957012196023	0	0	-Inf	0.000253374464129878	0.0169982521427781
W_51182	13.0464373166149	0	32.6160932915373	Inf	Inf	0.000253499820176004	0.0169982521427781
W_130616	7.51399736779194	0	18.7849934194799	Inf	Inf	0.000253978265400934	0.0169982521427781
W_143288	8.66999696283686	0	21.6749924070921	Inf	Inf	0.000254642646112582	0.0169982521427781
W_5450	8.66999696283686	0	21.6749924070921	Inf	Inf	0.000254824750602387	0.0169982521427781
W_9777	7.36949741841133	0	18.4237435460283	Inf	Inf	0.000254935906826351	0.0169982521427781
W_131543	7.36949741841133	0	18.4237435460283	Inf	Inf	0.000255084202256714	0.0169982521427781
W_91162	8.23649711469501	0	20.5912427867375	Inf	Inf	0.000255698327101949	0.0169982521427781
W_10760	7.36949741841133	0	18.4237435460283	Inf	Inf	0.000256156502394797	0.0169982521427781
W_43974	67.3172120319731	0	168.293030079933	Inf	Inf	0.000257223102732504	0.0169982521427781
W_47956	160.021349057639	266.702248429398	0	0	-Inf	0.000257291668218159	0.0169982521427781
W_116747	7.94749721593378	0	19.8687430398345	Inf	Inf	0.000258024891404288	0.0169982521427781
W_108736	8.66999696283686	0	21.6749924070921	Inf	Inf	0.000258366736367683	0.0169982521427781
W_47002	10.7962593076407	0	26.9906482691018	Inf	Inf	0.000258683068248794	0.0169982521427781
W_153788	6.64699767150826	0	16.6174941787706	Inf	Inf	0.000258844979850074	0.0169982521427781
W_88175	6.50249772212764	0	16.2562443053191	Inf	Inf	0.000259367988146897	0.0169982521427781
W_57606	11.2297591557826	0	28.0743978894564	Inf	Inf	0.000259527237221632	0.0169982521427781
W_114780	8.0919971653144	0	20.229992913286	Inf	Inf	0.000260162275410899	0.0169982521427781
W_12132	8.23649711469501	0	20.5912427867375	Inf	Inf	0.000260240053195132	0.0169982521427781
W_59050	8.81449691221747	0	22.0362422805437	Inf	Inf	0.000260372265674226	0.0169982521427781
W_70068	8.23649711469501	0	20.5912427867375	Inf	Inf	0.000260538616183428	0.0169982521427781
W_6317	8.38099706407563	0	20.9524926601891	Inf	Inf	0.000260597106098428	0.0169982521427781
W_45938	6.79149762088887	0	16.9787440522222	Inf	Inf	0.0002610758393836	0.0169982521427781
W_140287	7.36949741841133	0	18.4237435460283	Inf	Inf	0.000261142140766393	0.0169982521427781
W_54699	7.0804975196501	0	17.7012437991252	Inf	Inf	0.000261545574584293	0.0169982521427781
W_25990	7.36949741841133	0	18.4237435460283	Inf	Inf	0.000261648270507825	0.0169982521427781
W_15440	127.716453812588	212.860756354314	0	0	-Inf	0.000262285041869509	0.0169982521427781
W_130838	9.24799676035931	0	23.1199919008983	Inf	Inf	0.000262435774735127	0.0169982521427781
W_65160	133.454736816957	222.424561361595	0	0	-Inf	0.000262566266210285	0.0169982521427781
W_123637	154.281687614636	257.136146024393	0	0	-Inf	0.000264134425911004	0.0170774787235029
W_87099	6.21349782336641	0	15.533744558416	Inf	Inf	0.000265472003354671	0.0171348604458224
W_77559	131.02197534938	218.369958915633	0	0	-Inf	0.000265938839891004	0.0171348604458224
W_67877	141.085041879686	235.141736466143	0	0	-Inf	0.000266348924094188	0.0171348604458224
W_32265	8.95899686159808	0	22.3974921539952	Inf	Inf	0.000267619020104734	0.0171348604458224
W_142605	8.81449691221747	0	22.0362422805437	Inf	Inf	0.000267734691894956	0.0171348604458224
W_67876	137.232479052514	228.720798420857	0	0	-Inf	0.000268645371652047	0.0171348604458224
W_159789	150.465730017031	250.776216695052	0	0	-Inf	0.000268728266237421	0.0171348604458224
W_18369	20.1683083831399	0	50.4207709578497	Inf	Inf	0.000268734801343078	0.0171348604458224
W_99801	155.718173656967	259.530289428278	0	0	-Inf	0.00026886753800453	0.0171348604458224
W_134217	6.50249772212764	0	16.2562443053191	Inf	Inf	0.000269218570473482	0.0171348604458224
W_160600	6.79149762088887	0	16.9787440522222	Inf	Inf	0.000269269033760637	0.0171348604458224
W_14407	6.21349782336641	0	15.533744558416	Inf	Inf	0.000269462172748875	0.0171348604458224
W_50380	7.43145525049649	0	18.5786381262412	Inf	Inf	0.000269688115610468	0.0171348604458224
W_103638	28.7353155944405	0	71.8382889861013	Inf	Inf	0.000269859366972923	0.0171348604458224
W_100842	7.51399736779194	0	18.7849934194799	Inf	Inf	0.000270810406496146	0.0171732583863732
W_60546	114.129213229422	190.21535538237	0	0	-Inf	0.000271785486635918	0.0172130808202748
W_8858	7.0804975196501	0	17.7012437991252	Inf	Inf	0.000273066789634287	0.0172423619226197
W_85665	7.80299726655317	0	19.5074931663829	Inf	Inf	0.000273069687973934	0.0172423619226197
W_3944	7.65849731717256	0	19.1462432929314	Inf	Inf	0.000273657171851788	0.0172423619226197
W_85583	6.79149762088887	0	16.9787440522222	Inf	Inf	0.000273725299621865	0.0172423619226197
W_103458	10.114996456643	0	25.2874911416075	Inf	Inf	0.000274361683494563	0.0172423619226197
W_16559	7.51399736779194	0	18.7849934194799	Inf	Inf	0.000274897568415641	0.0172423619226197
W_4846	6.50249772212764	0	16.2562443053191	Inf	Inf	0.000275203622344664	0.0172423619226197
W_22970	13.6244371141374	0	34.0610927853434	Inf	Inf	0.000275539068151655	0.0172423619226197
W_160730	8.0919971653144	0	20.229992913286	Inf	Inf	0.000275549952885448	0.0172423619226197
W_138243	6.79149762088887	0	16.9787440522222	Inf	Inf	0.000276187685752329	0.0172423619226197
W_89650	8.81449691221747	0	22.0362422805437	Inf	Inf	0.000276581975244618	0.0172423619226197
W_41080	6.79149762088887	0	16.9787440522222	Inf	Inf	0.000276835091345588	0.0172423619226197
W_157166	18.5993932251634	0	46.4984830629085	Inf	Inf	0.000278228155754852	0.0172423619226197
W_108070	129.667543896211	216.112573160352	0	0	-Inf	0.000278268734802579	0.0172423619226197
W_81669	6.93599757026949	0	17.3399939256737	Inf	Inf	0.000278424608467907	0.0172423619226197
W_115606	124.817949485279	208.029915808798	0	0	-Inf	0.000278487939714877	0.0172423619226197
W_74837	24.1081274989744	1.88772591242789	57.4387298787942	30.4274733427374	4.92730263421983	0.000279210064446386	0.0172423619226197
W_61658	24.2437935124236	0.943862956213944	59.193689346738	62.7142838449533	5.97072216447517	0.00027936207214182	0.0172423619226197
W_61439	60.0480612536896	1.88772591242789	147.288564265582	78.0243378002625	6.28585230279819	0.000279517984263482	0.0172423619226197
W_64044	12.1793692948465	0	30.4484232371162	Inf	Inf	0.00028061926579024	0.0172423619226197
W_104396	8.95899686159808	0	22.3974921539952	Inf	Inf	0.000281076340107294	0.0172423619226197
W_3945	7.36949741841133	0	18.4237435460283	Inf	Inf	0.00028136800099202	0.0172423619226197
W_82062	19.7140875988182	0	49.2852189970456	Inf	Inf	0.000282451200603254	0.0172423619226197
W_154060	19.4457403107521	0	48.6143507768801	Inf	Inf	0.000282794292862482	0.0172423619226197
W_145871	6.93599757026949	0	17.3399939256737	Inf	Inf	0.000282848627567464	0.0172423619226197
W_34839	6.64699767150826	0	16.6174941787706	Inf	Inf	0.000283082864433243	0.0172423619226197
W_17906	6.0689978739858	0	15.1724946849645	Inf	Inf	0.000283464678616736	0.0172423619226197
W_25664	9.53699665912054	0	23.8424916478014	Inf	Inf	0.00028378808690791	0.0172423619226197
W_57659	7.0804975196501	0	17.7012437991252	Inf	Inf	0.000284127423277608	0.0172423619226197
W_151382	11.3329538837731	0	28.3323847094327	Inf	Inf	0.000284232013963202	0.0172423619226197
W_112640	7.0804975196501	0	17.7012437991252	Inf	Inf	0.000284386054997588	0.0172423619226197
W_96064	15.5235890667804	0	38.808972666951	Inf	Inf	0.000284645517962685	0.0172423619226197
W_12987	8.52549701345624	0	21.3137425336406	Inf	Inf	0.000284772075544139	0.0172423619226197
W_51858	6.50249772212764	0	16.2562443053191	Inf	Inf	0.000284774737553706	0.0172423619226197
W_129040	109.691662826162	182.819438043603	0	0	-Inf	0.000285211393945913	0.0172423619226197
W_156235	8.23649711469501	0	20.5912427867375	Inf	Inf	0.000285947782543331	0.0172423619226197
W_11958	8.66999696283686	0	21.6749924070921	Inf	Inf	0.000286485437575114	0.0172423619226197
W_84384	8.95899686159808	0	22.3974921539952	Inf	Inf	0.00028654685046883	0.0172423619226197
W_25407	133.559599901817	222.599333169695	0	0	-Inf	0.000286568030402759	0.0172423619226197
W_56487	114.657469192528	191.095781987547	0	0	-Inf	0.000286641614275754	0.0172423619226197
W_139681	6.79149762088887	0	16.9787440522222	Inf	Inf	0.000286651073376148	0.0172423619226197
W_89807	6.93599757026949	0	17.3399939256737	Inf	Inf	0.000286953749244278	0.0172423619226197
W_11860	8.0919971653144	0	20.229992913286	Inf	Inf	0.000287340878878355	0.0172423619226197
W_45220	8.23649711469501	0	20.5912427867375	Inf	Inf	0.000288809679218628	0.0172423619226197
W_100118	7.51399736779194	0	18.7849934194799	Inf	Inf	0.000289006139386625	0.0172423619226197
W_116239	6.50249772212764	0	16.2562443053191	Inf	Inf	0.000289571354679081	0.0172423619226197
W_108667	123.615964303868	206.026607173114	0	0	-Inf	0.000289624536119045	0.0172423619226197
W_14410	7.51399736779194	0	18.7849934194799	Inf	Inf	0.000290151676284539	0.0172423619226197
W_75897	6.21349782336641	0	15.533744558416	Inf	Inf	0.000290154594643788	0.0172423619226197
W_88243	9.82599655788177	0	24.5649913947044	Inf	Inf	0.000290223291673018	0.0172423619226197
W_60447	8.95906518708285	0	22.3976629677071	Inf	Inf	0.000290233600831969	0.0172423619226197
W_86523	6.35799777274703	0	15.8949944318676	Inf	Inf	0.000290528832617479	0.0172423619226197
W_66406	7.0804975196501	0	17.7012437991252	Inf	Inf	0.000290926987838161	0.0172423619226197
W_96733	20.9321133514331	0	52.3302833785827	Inf	Inf	0.000291139597998613	0.0172423619226197
W_123638	149.399080545271	248.998467575451	0	0	-Inf	0.000291371229908355	0.0172423619226197
W_137524	7.80299726655317	0	19.5074931663829	Inf	Inf	0.000292259546542299	0.0172529056893814
W_99062	7.65849731717256	0	19.1462432929314	Inf	Inf	0.000292275620734807	0.0172529056893814
W_36001	5.92449792460518	0	14.811244811513	Inf	Inf	0.000292731540029363	0.0172529056893814
W_143717	10.109155444746	0.471931478106972	24.5649913947044	52.0520298693369	5.70188252018582	0.000293396598178616	0.0172529056893814
W_60547	104.854931692229	174.758219487048	0	0	-Inf	0.000293535362008327	0.0172529056893814
W_115969	8.81449691221747	0	22.0362422805437	Inf	Inf	0.000293636870373824	0.0172529056893814
W_84549	13.2823133192224	0.943862956213944	31.7899888637351	33.6807252095709	5.07385129757278	0.000295032179775876	0.0173143737219949
W_139680	7.36949741841133	0	18.4237435460283	Inf	Inf	0.000295854346402376	0.0173382543962795
W_95488	6.50249772212764	0	16.2562443053191	Inf	Inf	0.000296309779718016	0.0173382543962795
W_109526	6.50249772212764	0	16.2562443053191	Inf	Inf	0.00029717059334385	0.0173382543962795
W_116778	6.50249772212764	0	16.2562443053191	Inf	Inf	0.000297309071517134	0.0173382543962795
W_155165	9.24799676035931	0	23.1199919008983	Inf	Inf	0.000298641206030597	0.0173382543962795
W_61227	8.38099706407563	0	20.9524926601891	Inf	Inf	0.000299006581836486	0.0173382543962795
W_83592	6.79149762088887	0	16.9787440522222	Inf	Inf	0.000299032331906041	0.0173382543962795
W_39106	8.95899686159808	0	22.3974921539952	Inf	Inf	0.000299126587783256	0.0173382543962795
W_61355	11.3949117158582	0	28.4872792896456	Inf	Inf	0.000299426699024902	0.0173382543962795
W_130416	7.80299726655317	0	19.5074931663829	Inf	Inf	0.00029943226172052	0.0173382543962795
W_125922	6.50249772212764	0	16.2562443053191	Inf	Inf	0.00030038832459686	0.0173382543962795
W_48691	20.9733502473384	0	52.433375618346	Inf	Inf	0.000300443881112881	0.0173382543962795
W_98810	7.80299726655317	0	19.5074931663829	Inf	Inf	0.000300549714465507	0.0173382543962795
W_22968	12.592284857778	0	31.4807121444451	Inf	Inf	0.000300607244957267	0.0173382543962795
W_155960	20.6431134526718	0	51.6077836316796	Inf	Inf	0.000300999852525089	0.0173382543962795
W_136595	6.50249772212764	0	16.2562443053191	Inf	Inf	0.000301856725189514	0.0173382543962795
W_21983	20.2066288656978	1.88772591242789	47.6849832956027	25.2605439071782	4.65881379829393	0.000301956319529729	0.0173382543962795
W_106052	9.97049650726239	0	24.926241268156	Inf	Inf	0.000302083116757364	0.0173382543962795
W_34834	7.51399736779194	0	18.7849934194799	Inf	Inf	0.000302144072954011	0.0173382543962795
W_92739	8.95899686159808	0	22.3974921539952	Inf	Inf	0.000302848148773269	0.0173382543962795
W_129068	7.51399736779194	0	18.7849934194799	Inf	Inf	0.000303186966975893	0.0173382543962795
W_7705	9.82599655788177	0	24.5649913947044	Inf	Inf	0.000303339738652818	0.0173382543962795
W_84806	14.1817843009648	0	35.4544607524119	Inf	Inf	0.0003034806375473	0.0173382543962795
W_119501	7.0804975196501	0	17.7012437991252	Inf	Inf	0.000305094840992659	0.0173563555283461
W_141975	17.9800882062509	0	44.9502205156271	Inf	Inf	0.000305103370888261	0.0173563555283461
W_144462	16.6589360511303	0	41.6473401278257	Inf	Inf	0.000305350822690708	0.0173563555283461
W_102761	8.0919971653144	0	20.229992913286	Inf	Inf	0.000305688258858102	0.0173563555283461
W_78208	7.51399736779194	0	18.7849934194799	Inf	Inf	0.000305711766427011	0.0173563555283461
W_126245	127.106862732805	211.844771221342	0	0	-Inf	0.000306459559638548	0.0173563555283461
W_75896	6.35799777274703	0	15.8949944318676	Inf	Inf	0.000306472437508066	0.0173563555283461
W_76688	7.51399736779194	0	18.7849934194799	Inf	Inf	0.000306881285566259	0.0173563555283461
W_39480	13.273479383291	0	33.1836984582275	Inf	Inf	0.000307326421812418	0.0173563555283461
W_66926	9.39249670973993	0	23.4812417743498	Inf	Inf	0.000307723327761354	0.0173563555283461
W_20015	121.613716920587	202.689528200978	0	0	-Inf	0.000308205073165237	0.0173563555283461
W_61851	8.66999696283686	0	21.6749924070921	Inf	Inf	0.000308946620749621	0.0173563555283461
W_74624	8.66999696283686	0	21.6749924070921	Inf	Inf	0.000308972253266845	0.0173563555283461
W_4697	7.0804975196501	0	17.7012437991252	Inf	Inf	0.000309004524993348	0.0173563555283461
W_161148	114.566946926791	190.944911544652	0	0	-Inf	0.00030904742753639	0.0173563555283461
W_70262	15.0900892186386	0	37.7252230465964	Inf	Inf	0.000309639462095691	0.0173572204679355
W_77045	11.5188273800286	0	28.7970684500714	Inf	Inf	0.00030988908835619	0.0173572204679355
W_148879	18.0626986490311	0	45.1567466225777	Inf	Inf	0.00031011287224422	0.0173572204679355
W_160649	63.1267818254201	0	157.81695456355	Inf	Inf	0.000311916816675275	0.0173658607663669
W_160628	6.35799777274703	0	15.8949944318676	Inf	Inf	0.000312158975569948	0.0173658607663669
W_74984	6.50249772212764	0	16.2562443053191	Inf	Inf	0.000313160538238344	0.0173658607663669
W_36564	8.23649711469501	0	20.5912427867375	Inf	Inf	0.000313435194037508	0.0173658607663669
W_17946	6.50249772212764	0	16.2562443053191	Inf	Inf	0.000313542053417226	0.0173658607663669
W_13611	7.80299726655317	0	19.5074931663829	Inf	Inf	0.000314030948926292	0.0173658607663669
W_67244	7.51399736779194	0	18.7849934194799	Inf	Inf	0.000314190423255787	0.0173658607663669
W_157566	13.9546739088039	0	34.8866847720099	Inf	Inf	0.000314387547716716	0.0173658607663669
W_73336	6.79149762088887	0	16.9787440522222	Inf	Inf	0.000315391703842208	0.0173658607663669
W_108556	7.80299726655317	0	19.5074931663829	Inf	Inf	0.000315814708032154	0.0173658607663669
W_148923	126.933655502434	211.556092504056	0	0	-Inf	0.000315833657752239	0.0173658607663669
W_54101	7.0804975196501	0	17.7012437991252	Inf	Inf	0.000315875320677874	0.0173658607663669
W_40229	278.395685838152	461.997301702862	2.99326204108755	0.0064789600070277	-7.27002203221849	0.000316185892263758	0.0173658607663669
W_68342	8.81449691221747	0	22.0362422805437	Inf	Inf	0.000316869268715327	0.0173658607663669
W_126230	465.418659390724	774.975265904304	1.08374962035461	0.00139843123778925	-9.48197496780856	0.000316882001001877	0.0173658607663669
W_76937	7.94749721593378	0	19.8687430398345	Inf	Inf	0.000317144317374387	0.0173658607663669
W_44992	6.21349782336641	0	15.533744558416	Inf	Inf	0.000317321742351823	0.0173658607663669
W_138201	7.65849731717256	0	19.1462432929314	Inf	Inf	0.000317616264351133	0.0173658607663669
W_23396	15.6887416268561	0	39.2218540671402	Inf	Inf	0.000318396844046336	0.0173658607663669
W_6064	8.66999696283686	0	21.6749924070921	Inf	Inf	0.000318520896165653	0.0173658607663669
W_159790	144.959712135996	241.599520226659	0	0	-Inf	0.000318523588719988	0.0173658607663669
W_106184	12.798674313759	0	31.9966857843976	Inf	Inf	0.000319044262736258	0.0173658607663669
W_68636	7.80299726655317	0	19.5074931663829	Inf	Inf	0.000320180862655884	0.0173658607663669
W_61557	7.80299726655317	0	19.5074931663829	Inf	Inf	0.000320362810280299	0.0173658607663669
W_99484	6.21349782336641	0	15.533744558416	Inf	Inf	0.000320718053651107	0.0173658607663669
W_86369	7.80299726655317	0	19.5074931663829	Inf	Inf	0.000321078427303345	0.0173658607663669
W_10070	9.39249670973993	0	23.4812417743498	Inf	Inf	0.000321535179930382	0.0173658607663669
W_101370	6.21349782336641	0	15.533744558416	Inf	Inf	0.000321697572842767	0.0173658607663669
W_89531	456.963267705377	761.605446175628	0	0	-Inf	0.000322001932039676	0.0173658607663669
W_126717	8.95899686159808	0	22.3974921539952	Inf	Inf	0.000322600947630441	0.0173658607663669
W_118030	6.64699767150826	0	16.6174941787706	Inf	Inf	0.000322835463274621	0.0173658607663669
W_123631	138.845599819694	231.409333032824	0	0	-Inf	0.000322877265117375	0.0173658607663669
W_84820	7.51399736779194	0	18.7849934194799	Inf	Inf	0.000323164245847095	0.0173658607663669
W_99133	6.93599757026949	0	17.3399939256737	Inf	Inf	0.000323186832032503	0.0173658607663669
W_2740	35.8247837009916	0.943862956213944	88.1461648181581	93.3887321648187	6.54517658667898	0.000323562979535963	0.0173658607663669
W_112579	6.68830289289836	0	16.7207572322459	Inf	Inf	0.000323812477363702	0.0173658607663669
W_86379	6.93599757026949	0	17.3399939256737	Inf	Inf	0.000323882334136866	0.0173658607663669
W_89266	111.775589167445	186.292648612408	0	0	-Inf	0.000324041599202547	0.0173658607663669
W_153207	6682.48408565023	411.437805285781	16089.0535061969	39.1044607459482	5.28926128372402	0.000324324716675755	0.0173658607663669
W_136110	6.64699767150826	0	16.6174941787706	Inf	Inf	0.000325064021193616	0.0173658607663669
W_58297	6.50249772212764	0	16.2562443053191	Inf	Inf	0.000325122758177023	0.0173658607663669
W_65161	113.843860008916	189.739766681527	0	0	-Inf	0.000325151298792221	0.0173658607663669
W_91731	7.36949741841133	0	18.4237435460283	Inf	Inf	0.000325325360999292	0.0173658607663669
W_58210	126.429930314984	210.716550524974	0	0	-Inf	0.000326301349665471	0.0173992300321621
W_150900	136.736237836559	227.893729727599	0	0	-Inf	0.000327393901795456	0.0174097109277195
W_59725	7.0804975196501	0	17.7012437991252	Inf	Inf	0.000327514356693172	0.0174097109277195
W_102595	6.21349782336641	0	15.533744558416	Inf	Inf	0.000327551125137372	0.0174097109277195
W_76755	6.79149762088887	0	16.9787440522222	Inf	Inf	0.000328290001499883	0.0174303010432325
W_159785	129.085412997346	215.142354995576	0	0	-Inf	0.000330029851624431	0.0174788287793622
W_62801	11.2917169878677	0	28.2292924696693	Inf	Inf	0.00033061686161031	0.0174788287793622
W_154758	16.3905887630641	0	40.9764719076602	Inf	Inf	0.000330726640681468	0.0174788287793622
W_34121	6.50249772212764	0	16.2562443053191	Inf	Inf	0.000330761003665867	0.0174788287793622
W_147035	21.2093629009154	0.943862956213944	51.6076128179677	54.6770190293069	5.77286268477961	0.000331259477399279	0.0174788287793622
W_73452	9.1034968109787	0	22.7587420274467	Inf	Inf	0.000331328364505977	0.0174788287793622
W_517	6.35799777274703	0	15.8949944318676	Inf	Inf	0.000331671261975799	0.0174788287793622
W_40318	99.8036515158492	166.339419193082	0	0	-Inf	0.000332725172915814	0.0175157551219694
W_68686	7.65849731717256	0	19.1462432929314	Inf	Inf	0.000333645446806787	0.017528269864336
W_138999	7.51399736779194	0	18.7849934194799	Inf	Inf	0.000333847758809508	0.017528269864336
W_106933	7.80299726655317	0	19.5074931663829	Inf	Inf	0.000334023291425641	0.017528269864336
W_80001	19.4870455321422	0	48.7176138303554	Inf	Inf	0.000334907607140565	0.0175560975032776
W_161484	21.0442103408398	0.943862956213944	51.1947314177785	54.2395811603123	5.76127413286985	0.000335516021386991	0.0175652669446655
W_11075	16.3493518671588	0	40.8733796678969	Inf	Inf	0.000335790947036557	0.0175652669446655
W_148924	138.687056806893	231.145094678155	0	0	-Inf	0.000336473440118259	0.0175824213861586
W_36580	12.778021703064	0	31.9450542576599	Inf	Inf	0.00033704555406818	0.017593777922359
W_2185	6.50249772212764	0	16.2562443053191	Inf	Inf	0.000338054183586836	0.0176151143636736
W_11822	5.77999797522457	0	14.4499949380614	Inf	Inf	0.000338164728256044	0.0176151143636736
W_118437	7.80299726655317	0	19.5074931663829	Inf	Inf	0.000338797315178205	0.0176295475967337
W_132480	8.0919971653144	0	20.229992913286	Inf	Inf	0.000340088149044469	0.0176553873345075
W_156389	5.77999797522457	0	14.4499949380614	Inf	Inf	0.000340228699338643	0.0176553873345075
W_20080	9.82599655788177	0	24.5649913947044	Inf	Inf	0.000340761183084495	0.0176553873345075
W_108684	13.871995140539	0	34.6799878513474	Inf	Inf	0.000341350928523025	0.0176553873345075
W_94348	15.6059945331063	0	39.0149863327659	Inf	Inf	0.000341450003591004	0.0176553873345075
W_24945	5.63549802584396	0	14.0887450646099	Inf	Inf	0.000342431811986681	0.0176553873345075
W_66129	11.8284798894848	0	29.5711997237121	Inf	Inf	0.000342605115685181	0.0176553873345075
W_104559	20.7050029592722	0	51.7625073981806	Inf	Inf	0.000342664065700409	0.0176553873345075
W_74900	14.4383129142673	0.943862956213944	34.6799878513474	36.7426093195319	5.19938217965663	0.000343039021587245	0.0176553873345075
W_7847	7.80299726655317	0	19.5074931663829	Inf	Inf	0.000343408224124272	0.0176553873345075
W_152415	16.349283541674	0	40.873208854185	Inf	Inf	0.000343544853783191	0.0176553873345075
W_93525	17.3224708899826	1.41579443432092	41.1824855734751	29.0878990446294	4.86234719237906	0.000343566218548088	0.0176553873345075
W_128122	10.6724119689552	0	26.6810299223879	Inf	Inf	0.000344194228582395	0.0176693496846801
W_34631	7.65849731717256	0	19.1462432929314	Inf	Inf	0.000344710485976808	0.0176775522229472
W_57602	6.21349782336641	0	15.533744558416	Inf	Inf	0.000345275733750106	0.0176777366824826
W_38988	109.300731069762	182.16788511627	0	0	-Inf	0.000345625511466986	0.0176777366824826
W_51895	6.21349782336641	0	15.533744558416	Inf	Inf	0.000345950490126383	0.0176777366824826
W_90278	8.38099706407563	0	20.9524926601891	Inf	Inf	0.000346440546247764	0.0176777366824826
W_71187	8.95899686159808	0	22.3974921539952	Inf	Inf	0.000346641103409803	0.0176777366824826
W_128322	27.5880132843575	0.943862956213944	67.5542387765729	71.5720839893418	6.16132508260847	0.000346852950031368	0.0176777366824826
W_18661	7.22499746903071	0	18.0624936725768	Inf	Inf	0.000347544397935371	0.0176859622442756
W_89264	118.013984471079	196.689974118465	0	0	-Inf	0.00034796526930346	0.0176859622442756
W_156296	16.9480042753763	0	42.3700106884407	Inf	Inf	0.000348282466999073	0.0176859622442756
W_110874	6.64699767150826	0	16.6174941787706	Inf	Inf	0.000349313551901403	0.0176859622442756
W_102368	7.51399736779194	0	18.7849934194799	Inf	Inf	0.000349395665500635	0.0176859622442756
W_27344	7.36949741841133	0	18.4237435460283	Inf	Inf	0.000349551679734429	0.0176859622442756
W_113372	8.66999696283686	0	21.6749924070921	Inf	Inf	0.000350001791698819	0.0176859622442756
W_10850	5.92449792460518	0	14.811244811513	Inf	Inf	0.00035014229841332	0.0176859622442756
W_94962	6.50249772212764	0	16.2562443053191	Inf	Inf	0.00035022413639602	0.0176859622442756
W_116749	7.36949741841133	0	18.4237435460283	Inf	Inf	0.000351426499184511	0.0177062085181124
W_154339	124.261418786732	207.102364644553	0	0	-Inf	0.00035155127066874	0.0177062085181124
W_142601	7.0804975196501	0	17.7012437991252	Inf	Inf	0.000351696216784446	0.0177062085181124
W_123632	132.939302674458	221.56550445743	0	0	-Inf	0.000353324138755914	0.0177320465279388
W_45015	8.0919971653144	0	20.229992913286	Inf	Inf	0.000353491867282151	0.0177320465279388
W_141216	99.767328228338	166.278880380563	0	0	-Inf	0.000353818333818833	0.0177320465279388
W_91120	52.1438974411915	0	130.359743602979	Inf	Inf	0.000354254783873778	0.0177320465279388
W_126644	9.82599655788177	0	24.5649913947044	Inf	Inf	0.000354308615368907	0.0177320465279388
W_29758	9.24799676035931	0	23.1199919008983	Inf	Inf	0.000354354872135256	0.0177320465279388
W_15438	103.276733419927	172.127889033211	0	0	-Inf	0.000354765388905529	0.0177346931812754
W_73534	8.0919971653144	0	20.229992913286	Inf	Inf	0.000355374979884175	0.0177472761857565
W_74790	22.73106350012	1.41579443432092	54.7039670988186	38.6383543915097	5.27196174595121	0.000356194094114438	0.0177687262353778
W_2075	5.63549802584396	0	14.0887450646099	Inf	Inf	0.000356521125311572	0.0177687262353778
W_145616	10.5484963047848	0	26.3712407619621	Inf	Inf	0.000356920049136927	0.0177707482296187
W_65461	5.77999797522457	0	14.4499949380614	Inf	Inf	0.00035786272854837	0.0177840129996192
W_67241	5.92449792460518	0	14.811244811513	Inf	Inf	0.000357903709893526	0.0177840129996192
W_110896	5.63549802584396	0	14.0887450646099	Inf	Inf	0.000358276496303262	0.0177847161678466
W_67898	11.9523272281704	0	29.880818070426	Inf	Inf	0.000359762051936449	0.0178261973006826
W_117557	7.94749721593378	0	19.8687430398345	Inf	Inf	0.000359831084855481	0.0178261973006826
W_83706	6.35799777274703	0	15.8949944318676	Inf	Inf	0.000361257324698867	0.0178275263044507
W_73208	6.93599757026949	0	17.3399939256737	Inf	Inf	0.000361785499796226	0.0178275263044507
W_55563	6.50249772212764	0	16.2562443053191	Inf	Inf	0.000361837665242797	0.0178275263044507
W_116259	34.1308995316255	0.839072075655677	84.0686407155802	100.192394854621	6.646629194097	0.000362558760543218	0.0178275263044507
W_14505	13.2939953430165	0	33.2349883575413	Inf	Inf	0.000363957305789866	0.0178275263044507
W_39202	15.2138682318394	0	38.0346705795984	Inf	Inf	0.000364148861605376	0.0178275263044507
W_84689	6.79149762088887	0	16.9787440522222	Inf	Inf	0.00036438318846941	0.0178275263044507
W_93447	6.0689978739858	0	15.1724946849645	Inf	Inf	0.000364743812599669	0.0178275263044507
W_107393	7.51399736779194	0	18.7849934194799	Inf	Inf	0.000365762793767776	0.0178275263044507
W_45999	13.6243687886526	0	34.0609219716315	Inf	Inf	0.000365813253791085	0.0178275263044507
W_38482	117.56751739823	195.945862330383	0	0	-Inf	0.000365944569403353	0.0178275263044507
W_108760	7.80299726655317	0	19.5074931663829	Inf	Inf	0.000366079344246869	0.0178275263044507
W_87140	273.072188690231	453.124806456326	2.99326204108755	0.00660582249843357	-7.24204608041408	0.000366513243801541	0.0178275263044507
W_34630	7.80299726655317	0	19.5074931663829	Inf	Inf	0.000366871725395931	0.0178275263044507
W_40883	28.6289994766483	1.88772591242789	68.7409098229789	36.4146666475369	5.18644773316615	0.000367020719705111	0.0178275263044507
W_40974	6.21349782336641	0	15.533744558416	Inf	Inf	0.000367117350634217	0.0178275263044507
W_3015	12.3239375697118	0	30.8098439242796	Inf	Inf	0.000367389836944886	0.0178275263044507
W_123748	5.92449792460518	0	14.811244811513	Inf	Inf	0.000367442151078619	0.0178275263044507
W_55969	8.95899686159808	0	22.3974921539952	Inf	Inf	0.000367586458082605	0.0178275263044507
W_84407	116.154916031125	193.591526718541	0	0	-Inf	0.000367783251153674	0.0178275263044507
W_15989	12.9933134204612	0.943862956213944	31.0674891168321	32.9152541820807	5.04068443363758	0.000368017798920792	0.0178275263044507
W_147379	7.0804975196501	0	17.7012437991252	Inf	Inf	0.000368029217203652	0.0178275263044507
W_149468	16.1428257602082	0	40.3570644005205	Inf	Inf	0.000368363228226715	0.0178275263044507
W_45263	10.3981553435072	0.471931478106972	25.2874911416075	53.5829719243174	5.74370269588044	0.000368560178274366	0.0178275263044507
W_18159	6.64699767150826	0	16.6174941787706	Inf	Inf	0.000368845371816221	0.0178275263044507
W_86820	6.79149762088887	0	16.9787440522222	Inf	Inf	0.000369756484851934	0.0178541617174366
W_14506	10.5484963047848	0	26.3712407619621	Inf	Inf	0.000370327747629219	0.0178643511721138
W_61282	7.0804975196501	0	17.7012437991252	Inf	Inf	0.000372510340322237	0.0179192331829393
W_98003	6.21349782336641	0	15.533744558416	Inf	Inf	0.000372694821462073	0.0179192331829393
W_126200	119.451532360911	199.085887268185	0	0	-Inf	0.000372886620287072	0.0179192331829393
W_147868	7.0804975196501	0	17.7012437991252	Inf	Inf	0.000373674389777639	0.0179192331829393
W_50702	5.92449792460518	0	14.811244811513	Inf	Inf	0.000374344529441413	0.0179192331829393
W_64093	8.0919971653144	0	20.229992913286	Inf	Inf	0.000374396121510625	0.0179192331829393
W_135595	13.3147162791963	0	33.2867906979908	Inf	Inf	0.000374403508497444	0.0179192331829393
W_109505	7.51399736779194	0	18.7849934194799	Inf	Inf	0.000374551863165669	0.0179192331829393
W_160198	6.93599757026949	0	17.3399939256737	Inf	Inf	0.000374717580373221	0.0179192331829393
W_153386	22.803064381509	1.39845345942613	54.9099807646334	39.2647895391287	5.29516425910507	0.000376291077882501	0.0179654507352754
W_57115	7.51399736779194	0	18.7849934194799	Inf	Inf	0.000376408616937913	0.0179654507352754
W_34632	7.80299726655317	0	19.5074931663829	Inf	Inf	0.000377169504378028	0.0179704712362875
W_61976	123.59349137587	205.989152293117	0	0	-Inf	0.000377238567392121	0.0179704712362875
W_108674	104.550303328859	174.250505548099	0	0	-Inf	0.000377681843945513	0.0179743211528388
W_102136	6.50249772212764	0	16.2562443053191	Inf	Inf	0.00037866468171153	0.0180038174171379
W_150899	123.200038509947	205.333397516578	0	0	-Inf	0.000379501777774807	0.0180116608958441
W_65138	13.4799371647568	0	33.6998429118919	Inf	Inf	0.000379556072517787	0.0180116608958441
W_17947	6.21349782336641	0	15.533744558416	Inf	Inf	0.00038050602881534	0.0180157622423576
W_45021	5.63549802584396	0	14.0887450646099	Inf	Inf	0.0003812740206133	0.0180157622423576
W_55573	6.50249772212764	0	16.2562443053191	Inf	Inf	0.000381453438477655	0.0180157622423576
W_33521	7.22499746903071	0	18.0624936725768	Inf	Inf	0.000381469986755687	0.0180157622423576
W_155854	8.95899686159808	0	22.3974921539952	Inf	Inf	0.000382238770361627	0.0180157622423576
W_128862	119.000386530925	198.333977551541	0	0	-Inf	0.000382290890663186	0.0180157622423576
W_56651	9.1034968109787	0	22.7587420274467	Inf	Inf	0.000382950188152987	0.0180157622423576
W_49155	113.372118296974	188.953530494957	0	0	-Inf	0.000383924139196881	0.0180157622423576
W_107678	7.51399736779194	0	18.7849934194799	Inf	Inf	0.000384511611584099	0.0180157622423576
W_75700	35.8542702476181	1.88772591242789	86.8040867504034	45.9834164371674	5.52304175306728	0.000384530365451186	0.0180157622423576
W_158299	7.36949741841133	0	18.4237435460283	Inf	Inf	0.000384643593385775	0.0180157622423576
W_70885	6.79149762088887	0	16.9787440522222	Inf	Inf	0.000384810397811825	0.0180157622423576
W_1496	12.4153136229387	0.943862956213944	29.6224896230259	31.3843121271002	4.97197168355356	0.000385132179156432	0.0180157622423576
W_141974	16.3079783202839	0	40.7699458007097	Inf	Inf	0.000385790450252884	0.0180157622423576
W_141215	93.5518794251419	155.919799041903	0	0	-Inf	0.000386153594047248	0.0180157622423576
W_105799	97.0890138739872	161.815023123312	0	0	-Inf	0.000386367798565502	0.0180157622423576
W_136563	14.5946998638963	0	36.4867496597408	Inf	Inf	0.000386701617610075	0.0180157622423576
W_99899	7.94749721593378	0	19.8687430398345	Inf	Inf	0.000386747536081548	0.0180157622423576
W_102319	94.0781631343422	156.796938557237	0	0	-Inf	0.000386880801493746	0.0180157622423576
W_74061	13.426813268603	0.943862956213944	32.1512387371867	34.0634607233161	5.09015310990188	0.000387548869765695	0.0180157622423576
W_40254	2347.25607548375	3901.6343663805	15.6886391386289	0.00402104289264376	-7.95821455914943	0.000387557362071221	0.0180157622423576
W_7179	464.738424075367	769.575270057132	7.48315510271889	0.00972374684306494	-6.68427195125113	0.000387634973030763	0.0180157622423576
W_2216	6.64699767150826	0	16.6174941787706	Inf	Inf	0.000389317569547653	0.0180499359480142
W_9428	135.934983655982	226.558306093303	0	0	-Inf	0.000389462553592171	0.0180499359480142
W_13981	7.22499746903071	0	18.0624936725768	Inf	Inf	0.000389661458684224	0.0180499359480142
W_53256	8.0919971653144	0	20.229992913286	Inf	Inf	0.000389840730933726	0.0180499359480142
W_79380	100.345634862223	167.242724770371	0	0	-Inf	0.000390190186252698	0.0180499359480142
W_2019	8.38099706407563	0	20.9524926601891	Inf	Inf	0.000390562583972079	0.0180503248268177
W_65809	111.128101353699	185.213502256164	0	0	-Inf	0.000391292796740696	0.0180524672613225
W_26726	8.0919971653144	0	20.229992913286	Inf	Inf	0.000391654566255736	0.0180524672613225
W_115809	21.9849865439722	0	54.9624663599306	Inf	Inf	0.000391701044024662	0.0180524672613225
W_22105	6.35799777274703	0	15.8949944318676	Inf	Inf	0.000392364719059756	0.0180662640837264
W_146966	5.49099807646334	0	13.7274951911584	Inf	Inf	0.000394328915089003	0.0181398616876286
W_156343	17.8149356461752	0	44.537339115438	Inf	Inf	0.000395019137049207	0.0181484168893159
W_66003	8.0919971653144	0	20.229992913286	Inf	Inf	0.000395577660931155	0.0181484168893159
W_77557	132.125228013757	220.208713356262	0	0	-Inf	0.000395896586262343	0.0181484168893159
W_143080	108.41481629321	180.691360488683	0	0	-Inf	0.000396314637642672	0.0181484168893159
W_59310	8.38099706407563	0	20.9524926601891	Inf	Inf	0.000396432076749733	0.0181484168893159
W_18108	5.92449792460518	0	14.811244811513	Inf	Inf	0.000398370170586706	0.0181484168893159
W_141455	5.34649812708273	0	13.3662453177068	Inf	Inf	0.000398477489737645	0.0181484168893159
W_73757	108.970158146557	181.616930244261	0	0	-Inf	0.000398780317179041	0.0181484168893159
W_116779	5.77999797522457	0	14.4499949380614	Inf	Inf	0.000398849362733747	0.0181484168893159
W_3710	12.7159955454941	0	31.7899888637351	Inf	Inf	0.000399257611720509	0.0181484168893159
W_51004	5.63549802584396	0	14.0887450646099	Inf	Inf	0.000399310910807474	0.0181484168893159
W_49065	7.0804975196501	0	17.7012437991252	Inf	Inf	0.000399573038142797	0.0181484168893159
W_57114	6.50249772212764	0	16.2562443053191	Inf	Inf	0.000399998391324768	0.0181484168893159
W_148702	7.92691293072349	0	19.8172823268087	Inf	Inf	0.000400618700320244	0.0181484168893159
W_25964	7.0804975196501	0	17.7012437991252	Inf	Inf	0.000400662977746855	0.0181484168893159
W_122386	7.94749721593378	0	19.8687430398345	Inf	Inf	0.000401195231546745	0.0181484168893159
W_147024	88.5433582224492	147.572263704082	0	0	-Inf	0.000401221530327314	0.0181484168893159
W_69767	101.114379709694	168.523966182823	0	0	-Inf	0.000401518870494445	0.0181484168893159
W_96667	17.5260040728987	0	43.8150101822468	Inf	Inf	0.000402168968586123	0.0181484168893159
W_16846	7.0804975196501	0	17.7012437991252	Inf	Inf	0.000403002208932604	0.0181484168893159
W_149174	6.0689978739858	0	15.1724946849645	Inf	Inf	0.000403374505141294	0.0181484168893159
W_50327	114.006235434496	190.010392390827	0	0	-Inf	0.000403493094550798	0.0181484168893159
W_137243	11.5394116652389	0	28.8485291630971	Inf	Inf	0.000403925923449709	0.0181484168893159
W_133786	7.80299726655317	0	19.5074931663829	Inf	Inf	0.000403960961155642	0.0181484168893159
W_100801	8.81449691221747	0	22.0362422805437	Inf	Inf	0.000404099096900759	0.0181484168893159
W_145273	10.7962593076407	0	26.9906482691018	Inf	Inf	0.000405560230458984	0.0181484168893159
W_108555	7.65849731717256	0	19.1462432929314	Inf	Inf	0.00040559732900053	0.0181484168893159
W_30607	108.621164054453	181.035273424089	0	0	-Inf	0.000405980746760142	0.0181484168893159
W_120009	113.364044709935	188.940074516559	0	0	-Inf	0.000406783678642618	0.0181484168893159
W_18028	8.38099706407563	0	20.9524926601891	Inf	Inf	0.000406915260600714	0.0181484168893159
W_81738	18.723240563849	0	46.8081014096225	Inf	Inf	0.000407411104150304	0.0181484168893159
W_25963	6.64699767150826	0	16.6174941787706	Inf	Inf	0.000407700689021043	0.0181484168893159
W_123527	6.79149762088887	0	16.9787440522222	Inf	Inf	0.00040786194154127	0.0181484168893159
W_1206	8.38099706407563	0	20.9524926601891	Inf	Inf	0.000408479595877997	0.0181484168893159
W_152734	87.5796797610127	145.966132935021	0	0	-Inf	0.000408824841755272	0.0181484168893159
W_57605	14.5533946425062	0	36.3834866062656	Inf	Inf	0.000408856599451632	0.0181484168893159
W_39642	9.1034968109787	0	22.7587420274467	Inf	Inf	0.000408949921485071	0.0181484168893159
W_33614	120.523638584131	200.872730973552	0	0	-Inf	0.000408975610096433	0.0181484168893159
W_132481	8.66999696283686	0	21.6749924070921	Inf	Inf	0.000409177632026964	0.0181484168893159
W_22337	5.92449792460518	0	14.811244811513	Inf	Inf	0.000409199533466464	0.0181484168893159
W_83307	8.38099706407563	0	20.9524926601891	Inf	Inf	0.00040990954984414	0.0181484168893159
W_153577	6.0689978739858	0	15.1724946849645	Inf	Inf	0.000410016737620133	0.0181484168893159
W_41275	5.63549802584396	0	14.0887450646099	Inf	Inf	0.000410351606474536	0.0181484168893159
W_1200	7.36949741841133	0	18.4237435460283	Inf	Inf	0.000410617538814529	0.0181484168893159
W_108671	108.041851235661	180.069752059436	0	0	-Inf	0.000413223324878865	0.0182473238475004
W_158910	89.5936178192443	149.322696365407	0	0	-Inf	0.000414907801619594	0.0182980931723494
W_93749	118.577543297976	1.41579443432092	294.32016659346	207.883404157207	7.69963077867916	0.000415518342524417	0.0182980931723494
W_42811	7.22499746903071	0	18.0624936725768	Inf	Inf	0.00041578992848939	0.0182980931723494
W_158777	7.0804975196501	0	17.7012437991252	Inf	Inf	0.000415848981755148	0.0182980931723494
W_83223	6.50249772212764	0	16.2562443053191	Inf	Inf	0.000416344394260613	0.0183036511625743
W_84566	5.34649812708273	0	13.3662453177068	Inf	Inf	0.000417035981775779	0.0183058249741737
W_46956	7.0804975196501	0	17.7012437991252	Inf	Inf	0.000417132127864818	0.0183058249741737
W_58893	9.24799676035931	0	23.1199919008983	Inf	Inf	0.000417733346557122	0.0183160005798123
W_40370	7.0804975196501	0	17.7012437991252	Inf	Inf	0.000418781895147242	0.0183427860249403
W_111718	6.79149762088887	0	16.9787440522222	Inf	Inf	0.000419551097992128	0.0183427860249403
W_74084	83.6178467233235	139.363077872206	0	0	-Inf	0.000420182692596897	0.0183427860249403
W_125928	5.34649812708273	0	13.3662453177068	Inf	Inf	0.0004202893326619	0.0183427860249403
W_152874	9.39249670973993	0	23.4812417743498	Inf	Inf	0.000420357957939731	0.0183427860249403
W_140141	5.34649812708273	0	13.3662453177068	Inf	Inf	0.000420867882178042	0.0183427860249403
W_6440	25.2641954195041	1.88772591242789	60.3288996801184	31.9585058842185	4.99812805622535	0.000420933464335189	0.0183427860249403
W_120214	107.072133858553	178.453556430922	0	0	-Inf	0.000422129773177748	0.0183703242925232
W_89167	10.8374962035461	0	27.0937405088652	Inf	Inf	0.000422610684455983	0.0183703242925232
W_30726	11.0440223104966	0	27.6100557762415	Inf	Inf	0.000422676749702944	0.0183703242925232
W_89616	8.66999696283686	0	21.6749924070921	Inf	Inf	0.000425004816221175	0.0184553317306551
W_120140	13.1702163298157	0	32.9255408245393	Inf	Inf	0.000426185932615578	0.0184590013800693
W_127290	6.79149762088887	0	16.9787440522222	Inf	Inf	0.000426194632579762	0.0184590013800693
W_114770	8.0919971653144	0	20.229992913286	Inf	Inf	0.000426206020975588	0.0184590013800693
W_91101	14.1609950393002	0	35.4024875982505	Inf	Inf	0.000426982029206315	0.0184764736722
W_140020	8.38099706407563	0	20.9524926601891	Inf	Inf	0.000427420406388014	0.0184793181802804
W_139662	7.80299726655317	0	19.5074931663829	Inf	Inf	0.00042870974553083	0.0184842164302179
W_51856	6.0689978739858	0	15.1724946849645	Inf	Inf	0.000428934171743483	0.0184842164302179
W_14390	6.0689978739858	0	15.1724946849645	Inf	Inf	0.000429930885864531	0.0184842164302179
W_153150	7.22499746903071	0	18.0624936725768	Inf	Inf	0.000430019611915543	0.0184842164302179
W_20017	330.606719162862	551.01119860477	0	0	-Inf	0.000430087206959685	0.0184842164302179
W_34997	95.0368638311419	158.394773051903	0	0	-Inf	0.000430545811779276	0.0184842164302179
W_109143	7.51399736779194	0	18.7849934194799	Inf	Inf	0.000430854434075056	0.0184842164302179
W_12131	7.22499746903071	0	18.0624936725768	Inf	Inf	0.000430988772365216	0.0184842164302179
W_16151	122.048009613744	203.41334935624	0	0	-Inf	0.000431698316200076	0.0184842164302179
W_88139	10.8169119183358	0	27.0422797958394	Inf	Inf	0.000431881496902349	0.0184842164302179
W_66872	7.80299726655317	0	19.5074931663829	Inf	Inf	0.000432875879667883	0.0184842164302179
W_3980	8.95899686159808	0	22.3974921539952	Inf	Inf	0.000433067475795484	0.0184842164302179
W_99063	7.0804975196501	0	17.7012437991252	Inf	Inf	0.000433509842833278	0.0184842164302179
W_119437	5.34649812708273	0	13.3662453177068	Inf	Inf	0.000434141150291912	0.0184842164302179
W_59049	7.0804975196501	0	17.7012437991252	Inf	Inf	0.000434222867312397	0.0184842164302179
W_65045	7.51399736779194	0	18.7849934194799	Inf	Inf	0.000435130443325023	0.0184842164302179
W_156342	15.4822155199055	0	38.7055387997639	Inf	Inf	0.00043513587783018	0.0184842164302179
W_4793	8.95315584970104	0.471931478106972	21.6749924070921	45.9282616494149	5.521310274544	0.000436469016789956	0.0184842164302179
W_150245	105.79677721525	176.327962025417	0	0	-Inf	0.00043663468956051	0.0184842164302179
W_149764	87.6708515046149	146.118085841025	0	0	-Inf	0.00043683113801118	0.0184842164302179
W_158757	9.1034968109787	0	22.7587420274467	Inf	Inf	0.000437169114127596	0.0184842164302179
W_88371	16.7444710924601	1.41579443432092	39.7374860796689	28.0672710079758	4.81081689173898	0.000437191951176278	0.0184842164302179
W_61046	16.7208938832154	0	41.8022347080386	Inf	Inf	0.000437339794864973	0.0184842164302179
W_72521	106.443623002465	177.406038337441	0	0	-Inf	0.000437354472266627	0.0184842164302179
W_22961	19.7555294711779	0	49.3888236779447	Inf	Inf	0.00043757261027905	0.0184842164302179
W_3100	5.63549802584396	0	14.0887450646099	Inf	Inf	0.000437633637317477	0.0184842164302179
W_145464	6.50249772212764	0	16.2562443053191	Inf	Inf	0.000438102579691377	0.0184842164302179
W_119575	96.202375551049	160.337292585082	0	0	-Inf	0.000438159286995249	0.0184842164302179
W_111132	5.77999797522457	0	14.4499949380614	Inf	Inf	0.000438343184552052	0.0184842164302179
W_47016	6.50249772212764	0	16.2562443053191	Inf	Inf	0.000439512329430232	0.0185177709570478
W_74860	16.369936152369	0	40.9248403809226	Inf	Inf	0.000440306715265463	0.0185354923684332
W_51110	9.14487035785357	0	22.8621758946339	Inf	Inf	0.000442007282472498	0.0185540650700447
W_74838	10.9761551410296	0.471931478106972	26.7324906354136	56.6448560342784	5.82387304456443	0.000442151167956841	0.0185540650700447
W_124619	18.8058510066292	0	47.014627516573	Inf	Inf	0.00044294193698792	0.0185540650700447
W_31794	8.52549701345624	0	21.3137425336406	Inf	Inf	0.000443485926361215	0.0185540650700447
W_3076	5.34649812708273	0	13.3662453177068	Inf	Inf	0.000443903387346116	0.0185540650700447
W_49244	8.95899686159808	0	22.3974921539952	Inf	Inf	0.000444159546120759	0.0185540650700447
W_7369	40.8729697149883	0	102.182424287471	Inf	Inf	0.000444297471388286	0.0185540650700447
W_136609	5.34649812708273	0	13.3662453177068	Inf	Inf	0.00044460194493476	0.0185540650700447
W_8975	7.80299726655317	0	19.5074931663829	Inf	Inf	0.000444667046220748	0.0185540650700447
W_5567	5.92449792460518	0	14.811244811513	Inf	Inf	0.000444815708075071	0.0185540650700447
W_4675	7.0804975196501	0	17.7012437991252	Inf	Inf	0.000445074978187261	0.0185540650700447
W_69536	6.21349782336641	0	15.533744558416	Inf	Inf	0.000445237697788933	0.0185540650700447
W_86932	6.50249772212764	0	16.2562443053191	Inf	Inf	0.00044782174258014	0.0186086241726322
W_60431	14.8629788264777	0	37.1574470661944	Inf	Inf	0.000447884154191248	0.0186086241726322
W_130862	12.5715639215982	0	31.4289098039955	Inf	Inf	0.00044836349600113	0.0186086241726322
W_127013	6.21349782336641	0	15.533744558416	Inf	Inf	0.000448491065894651	0.0186086241726322
W_40227	113.08482950859	188.47471584765	0	0	-Inf	0.000448704615791756	0.0186086241726322
W_33037	11.8373138254163	0.943862956213944	28.1774901292198	29.8533700721197	4.89982189779773	0.00044879843739601	0.0186086241726322
W_39687	7.22499746903071	0	18.0624936725768	Inf	Inf	0.000449873268857312	0.0186340257130199
W_10791	6.79149762088887	0	16.9787440522222	Inf	Inf	0.000450162589316351	0.0186340257130199
W_127570	16.9479359498915	0	42.3698398747288	Inf	Inf	0.000451393494898688	0.0186563387445575
W_138416	16.6795886618253	0	41.6989716545633	Inf	Inf	0.000451798296155951	0.0186563387445575
W_113067	8.66999696283686	0	21.6749924070921	Inf	Inf	0.000452067071750037	0.0186563387445575
W_65046	9.1034968109787	0	22.7587420274467	Inf	Inf	0.00045220647652668	0.0186563387445575
W_138389	13.6863266207378	0	34.2158165518444	Inf	Inf	0.000452637556566989	0.0186586005238213
W_81567	9.53699665912054	0	23.8424916478014	Inf	Inf	0.000454595800449379	0.0187155556007562
W_116591	21.2358565235075	0.471931478106972	52.3817440916084	110.994384824093	6.7943428826443	0.0004547740370823	0.0187155556007562
W_138606	9.30995459244447	0	23.2748864811112	Inf	Inf	0.000456353993090471	0.0187628463655907
W_116943	91.1814218469201	151.969036411534	0	0	-Inf	0.000456999647500609	0.0187628463655907
W_70069	7.94749721593378	0	19.8687430398345	Inf	Inf	0.000457222549649519	0.0187628463655907
W_153065	201.259025799129	335.431709665215	0	0	-Inf	0.000457922004896188	0.0187628463655907
W_83686	8.64941267762656	0	21.6235316940664	Inf	Inf	0.000458104137373966	0.0187628463655907
W_118023	8.81449691221747	0	22.0362422805437	Inf	Inf	0.000458199723313435	0.0187628463655907
W_56496	99.2185396230301	165.36423270505	0	0	-Inf	0.000458571683708327	0.0187628463655907
W_30702	8.23649711469501	0	20.5912427867375	Inf	Inf	0.000459690748735341	0.0187869991769521
W_146881	80.0762413908756	133.460402318126	0	0	-Inf	0.000459919681403908	0.0187869991769521
W_7309	7.0804975196501	0	17.7012437991252	Inf	Inf	0.000460389625669277	0.0187907173143535
W_34840	5.34649812708273	0	13.3662453177068	Inf	Inf	0.000460807250997229	0.0187919352396
W_84802	6.35799777274703	0	15.8949944318676	Inf	Inf	0.000461785469804289	0.0187919352396
W_66871	8.52549701345624	0	21.3137425336406	Inf	Inf	0.00046194573445267	0.0187919352396
W_110176	5.63549802584396	0	14.0887450646099	Inf	Inf	0.000462019950816838	0.0187919352396
W_92706	7.0804975196501	0	17.7012437991252	Inf	Inf	0.000462975237754171	0.0187919352396
W_153841	7.51399736779194	0	18.7849934194799	Inf	Inf	0.000463192366980416	0.0187919352396
W_120425	23.2529464774543	0.943862956213944	56.7165717593149	60.0898376039869	5.90904911780358	0.000463646752814837	0.0187919352396
W_5237	6.21349782336641	0	15.533744558416	Inf	Inf	0.000463745823690661	0.0187919352396
W_159759	9.24799676035931	0	23.1199919008983	Inf	Inf	0.000463829980505554	0.0187919352396
W_107412	7.22499746903071	0	18.0624936725768	Inf	Inf	0.000464430645328272	0.0187942240345928
W_144320	6.64699767150826	0	16.6174941787706	Inf	Inf	0.000464644457882856	0.0187942240345928
W_3608	5.34649812708273	0	13.3662453177068	Inf	Inf	0.000465410867590501	0.0188098817634987
W_64018	8.66999696283686	0	21.6749924070921	Inf	Inf	0.000467364961244964	0.0188715676526541
W_147018	8.95899686159808	0	22.3974921539952	Inf	Inf	0.000467944149663121	0.0188715676526541
W_119269	5.20199817770211	0	13.0049954442553	Inf	Inf	0.000468078810501404	0.0188715676526541
W_98244	7.51399736779194	0	18.7849934194799	Inf	Inf	0.000470090065995128	0.0189372594416722
W_84956	6.0689978739858	0	15.1724946849645	Inf	Inf	0.000471307277184143	0.018965423363823
W_132129	6.50249772212764	0	16.2562443053191	Inf	Inf	0.000471554083637705	0.018965423363823
W_158159	20.8023566753657	0.471931478106972	51.2979944712538	108.697971741622	6.76418121030919	0.000473292977459515	0.0189879331944154
W_118232	16.1841309815983	0	40.4603274539958	Inf	Inf	0.000473695059387992	0.0189879331944154
W_95085	7.65849731717256	0	19.1462432929314	Inf	Inf	0.000473841279911554	0.0189879331944154
W_124755	6.50249772212764	0	16.2562443053191	Inf	Inf	0.000473974600924146	0.0189879331944154
W_44487	89.6898896072646	149.483149345441	0	0	-Inf	0.000474028257606096	0.0189879331944154
W_97815	5.92449792460518	0	14.811244811513	Inf	Inf	0.000475119299540409	0.0189881721222996
W_46595	74.5926665066778	124.321110844463	0	0	-Inf	0.000475155153197027	0.0189881721222996
W_72654	6.50249772212764	0	16.2562443053191	Inf	Inf	0.00047518293211885	0.0189881721222996
W_112399	8.95899686159808	0	22.3974921539952	Inf	Inf	0.00047632944173909	0.0190186610433506
W_61859	16.63835176592	0	41.5958794148	Inf	Inf	0.000477193703300222	0.019030011710329
W_145386	13.6243687886526	0	34.0609219716315	Inf	Inf	0.000477712593936788	0.019030011710329
W_118746	102.49851337049	170.830855617484	0	0	-Inf	0.000478022498795538	0.019030011710329
W_136596	7.94749721593378	0	19.8687430398345	Inf	Inf	0.000478271941758407	0.019030011710329
W_82628	7.65849731717256	0	19.1462432929314	Inf	Inf	0.00047858762121141	0.019030011710329
W_22524	9.31002291792924	0	23.2750572948231	Inf	Inf	0.000478916205172224	0.019030011710329
W_81028	15.5855468988656	0	38.9638672471639	Inf	Inf	0.000479399458787732	0.0190339624990261
W_6311	23.5774105857086	1.41579443432092	56.8198348127902	40.1328282096572	5.32671092307788	0.000480811826497999	0.0190668064030444
W_131921	7.22499746903071	0	18.0624936725768	Inf	Inf	0.000480995660621265	0.0190668064030444
W_88372	12.8488134710806	0.943862956213944	30.7062392433805	32.5325186683356	5.02381061507318	0.000482068072687191	0.0190866612266954
W_119439	5.77999797522457	0	14.4499949380614	Inf	Inf	0.000482447673396482	0.0190866612266954
W_114864	7.0804975196501	0	17.7012437991252	Inf	Inf	0.000482677847182284	0.0190866612266954
W_46758	10.9408275825061	0	27.3520689562653	Inf	Inf	0.00048303609275061	0.0190866612266954
W_69355	8.0919971653144	0	20.229992913286	Inf	Inf	0.000483715125799688	0.019098274751916
W_86655	5.34649812708273	0	13.3662453177068	Inf	Inf	0.000486113228557569	0.0191438098593829
W_146394	8.0919971653144	0	20.229992913286	Inf	Inf	0.000486422001121068	0.0191438098593829
W_7184	103.856572740337	173.094287900562	0	0	-Inf	0.000486444209136142	0.0191438098593829
W_64439	161.113805906787	268.523009844646	0	0	-Inf	0.000487068202940206	0.0191438098593829
W_160838	98.7161874598319	164.52697909972	0	0	-Inf	0.000487070448382552	0.0191438098593829
W_24477	5.92449792460518	0	14.811244811513	Inf	Inf	0.000487184675187361	0.0191438098593829
W_130266	8.23649711469501	0	20.5912427867375	Inf	Inf	0.000487728834520283	0.01915001813449
W_104832	267.851607917559	20.4166754764319	639.00400657925	31.298141919182	4.96800510592541	0.000488386775671364	0.0191606805423599
W_37456	102.416517303163	170.694195505272	0	0	-Inf	0.000490596572041054	0.0192113483377241
W_66590	5.0574982283215	0	12.6437455708037	Inf	Inf	0.000490759937531191	0.0192113483377241
W_92517	9.1034968109787	0	22.7587420274467	Inf	Inf	0.000490930665086246	0.0192113483377241
W_91629	8.95899686159808	0	22.3974921539952	Inf	Inf	0.00049159904639536	0.0192113483377241
W_128323	17.0924358992721	0	42.7310897481803	Inf	Inf	0.000491615265992577	0.0192113483377241
W_140730	103.101010494415	171.835017490691	0	0	-Inf	0.000492176400527661	0.0192181320489502
W_149778	75.2613785409019	125.435630901503	0	0	-Inf	0.000492634038034141	0.0192208669914344
W_50668	16.6795886618253	0	41.6989716545633	Inf	Inf	0.000493111792270475	0.0192243819014881
W_43985	18.8058510066292	0	47.014627516573	Inf	Inf	0.000493741625882768	0.0192301520427235
W_145274	14.7804367091823	0	36.9510917729557	Inf	Inf	0.000494418501222904	0.0192301520427235
W_139056	5.63549802584396	0	14.0887450646099	Inf	Inf	0.000494423146893979	0.0192301520427235
W_85912	15.3996734026101	0	38.4991835065252	Inf	Inf	0.000495285418376442	0.0192446211062145
W_104833	636.226040244696	44.6027325729213	1523.66100175236	34.1607097560966	5.09426604499106	0.000496073696676341	0.0192446211062145
W_57201	6.35799777274703	0	15.8949944318676	Inf	Inf	0.000496181752064426	0.0192446211062145
W_156387	17.1721299287049	1.88772591242789	40.0987359531205	21.2418210128544	4.40883554528558	0.000496347457044734	0.0192446211062145
W_145921	83.2848770073256	138.808128345543	0	0	-Inf	0.00049731122313701	0.0192575344465354
W_145463	6.93599757026949	0	17.3399939256737	Inf	Inf	0.000497457181407782	0.0192575344465354
W_16152	117.577061950799	195.961769917998	0	0	-Inf	0.000498640456434043	0.0192784448493574
W_84430	9.1034968109787	0	22.7587420274467	Inf	Inf	0.000499308103946023	0.0192784448493574
W_40965	6.50249772212764	0	16.2562443053191	Inf	Inf	0.000499438542944527	0.0192784448493574
W_1663	99.874484284584	166.45747380764	0	0	-Inf	0.000500238106407923	0.0192784448493574
W_76246	16.6589360511303	0	41.6473401278257	Inf	Inf	0.00050029930794114	0.0192784448493574
W_27299	7.36949741841133	0	18.4237435460283	Inf	Inf	0.000500329875400747	0.0192784448493574
W_56498	91.65701489576	152.761691492933	0	0	-Inf	0.000501523566243869	0.0192944300948925
W_59040	21.5514866958304	0	53.878716739576	Inf	Inf	0.000502155814576787	0.0192944300948925
W_131150	86.311128376644	143.85188062774	0	0	-Inf	0.0005022052516472	0.0192944300948925
W_42812	5.92449792460518	0	14.811244811513	Inf	Inf	0.000502676736554315	0.0192944300948925
W_24184	19.1568770629604	0	47.8921926574009	Inf	Inf	0.000502690132740493	0.0192944300948925
W_46594	72.6376789118464	121.062798186411	0	0	-Inf	0.000503160696996431	0.0192975552699559
W_138737	12.7367164816739	0	31.8417912041847	Inf	Inf	0.000503559617639639	0.0192979300144897
W_26880	5.34649812708273	0	13.3662453177068	Inf	Inf	0.000504057228651878	0.0193020833736267
W_30606	95.6209539923689	159.368256653948	0	0	-Inf	0.000504980374137939	0.0193100557047334
W_79379	83.3521334480759	138.92022241346	0	0	-Inf	0.000505307453731089	0.0193100557047334
W_31844	6.21349782336641	0	15.533744558416	Inf	Inf	0.000505433601628231	0.0193100557047334
W_25972	24.9516866369829	0.471931478106972	61.6713193752969	130.678546009847	7.02987849765803	0.000506355712382807	0.0193203865772888
W_143776	7.65849731717256	0	19.1462432929314	Inf	Inf	0.000506483213359052	0.0193203865772888
W_49497	9.53699665912054	0	23.8424916478014	Inf	Inf	0.00050819203512858	0.0193607495947714
W_1664	97.5766209962255	162.627701660376	0	0	-Inf	0.000508322161169436	0.0193607495947714
W_152756	5.92449792460518	0	14.811244811513	Inf	Inf	0.000508730275877936	0.0193614231625379
W_154300	13.9753948449838	0	34.9384871124594	Inf	Inf	0.000511217599325201	0.0194411662197367
W_134456	15.1932839466291	0	37.9832098665727	Inf	Inf	0.00051203411118745	0.0194572962251231
W_117473	79.0591636030699	131.765272671783	0	0	-Inf	0.000514665414107077	0.0195366031871905
W_101174	137.173127744711	228.621879574518	0	0	-Inf	0.00051490906161843	0.0195366031871905
W_3941	6.50249772212764	0	16.2562443053191	Inf	Inf	0.000516194376622396	0.0195703968935051
W_143041	102.112889532043	170.188149220071	0	0	-Inf	0.000516842620619532	0.019572710458378
W_141756	9.24799676035931	0	23.1199919008983	Inf	Inf	0.00051704478121547	0.019572710458378
W_63758	86.3999582935813	143.999930489302	0	0	-Inf	0.000518111458121721	0.019576353681958
W_60569	6.0689978739858	0	15.1724946849645	Inf	Inf	0.000518367390050338	0.019576353681958
W_146371	8.38099706407563	0	20.9524926601891	Inf	Inf	0.000518748210453625	0.019576353681958
W_101551	25.1727510407924	0.943862956213944	61.5160831676601	65.1748039931725	6.02624243389095	0.000519023244697009	0.019576353681958
W_2048	4.91299827894088	0	12.2824956973522	Inf	Inf	0.000519381414560481	0.019576353681958
W_150439	12.2000902310263	0	30.5002255775657	Inf	Inf	0.000519814986731366	0.019576353681958
W_137523	6.93599757026949	0	17.3399939256737	Inf	Inf	0.000519904371831794	0.019576353681958
W_145926	14.161063364785	0	35.4026584119624	Inf	Inf	0.000520918336863262	0.0195854918439518
W_130680	110.298655350466	183.831092250776	0	0	-Inf	0.000521450168089404	0.0195854918439518
W_73535	6.64699767150826	0	16.6174941787706	Inf	Inf	0.000522005725065869	0.0195854918439518
W_13982	6.64699767150826	0	16.6174941787706	Inf	Inf	0.000522407731521202	0.0195854918439518
W_9427	97.5679671036503	162.613278506084	0	0	-Inf	0.000522425578810195	0.0195854918439518
W_54691	5.92449792460518	0	14.811244811513	Inf	Inf	0.000522516751553706	0.0195854918439518
W_77043	12.0349376709506	0	30.0873441773765	Inf	Inf	0.000524016556416574	0.0196024820029007
W_136258	103.688825638859	172.814709398099	0	0	-Inf	0.000524143181759614	0.0196024820029007
W_146295	100.663078291332	167.77179715222	0	0	-Inf	0.000524155901105996	0.0196024820029007
W_136986	90.931908853203	151.553181422005	0	0	-Inf	0.000524749238157564	0.0196098829843509
W_126247	136.292681192405	227.154468654008	0	0	-Inf	0.000525572566122061	0.0196258611099345
W_87143	99.8859085641635	166.476514273606	0	0	-Inf	0.000527822348090802	0.0196950415664581
W_99382	5.0574982283215	0	12.6437455708037	Inf	Inf	0.000529003608666278	0.0197154249868716
W_3979	7.22499746903071	0	18.0624936725768	Inf	Inf	0.000529163755949305	0.0197154249868716
W_23841	6.50249772212764	0	16.2562443053191	Inf	Inf	0.000530309416831252	0.0197395019624558
W_60880	5.92449792460518	0	14.811244811513	Inf	Inf	0.000531106120099381	0.0197395019624558
W_109852	6.0689978739858	0	15.1724946849645	Inf	Inf	0.000531411815040942	0.0197395019624558
W_18027	7.51399736779194	0	18.7849934194799	Inf	Inf	0.00053164434034165	0.0197395019624558
W_63820	7.0804975196501	0	17.7012437991252	Inf	Inf	0.000531800254523914	0.0197395019624558
W_101176	91.4560784081316	152.426797346886	0	0	-Inf	0.000534521660089299	0.0198256762332299
W_102243	17.5672409688041	0	43.9181024220102	Inf	Inf	0.000535447067382864	0.0198451570041228
W_105875	5.34649812708273	0	13.3662453177068	Inf	Inf	0.00053647271254743	0.0198683209971822
W_120690	17.2575884593478	0	43.1439711483695	Inf	Inf	0.000537162701990001	0.0198781264564955
W_94344	8.0919971653144	0	20.229992913286	Inf	Inf	0.000537539172780006	0.0198781264564955
W_56221	22.1501391040479	0	55.3753477601198	Inf	Inf	0.000538541394303786	0.0199003485421198
W_37455	96.9777130660017	161.629521776669	0	0	-Inf	0.000539310706751046	0.0199068365274557
W_150202	133.579875815205	222.633126358675	0	0	-Inf	0.000539801466813967	0.0199068365274557
W_78625	14.8836997626576	0	37.2092494066439	Inf	Inf	0.000539921256895097	0.0199068365274557
W_110175	6.64699767150826	0	16.6174941787706	Inf	Inf	0.000541740405307527	0.0199203413284853
W_62497	5.77999797522457	0	14.4499949380614	Inf	Inf	0.000541809961810562	0.0199203413284853
W_69851	6.21349782336641	0	15.533744558416	Inf	Inf	0.00054187398720171	0.0199203413284853
W_111458	8.23649711469501	0	20.5912427867375	Inf	Inf	0.000541894342652281	0.0199203413284853
W_98232	6.50249772212764	0	16.2562443053191	Inf	Inf	0.000543157149503766	0.0199488509247344
W_1004	8.23649711469501	0	20.5912427867375	Inf	Inf	0.000543636287741361	0.0199488509247344
W_116062	73.6054057549485	122.675676258248	0	0	-Inf	0.000543876718093183	0.0199488509247344
W_119593	99.7423803651272	166.237300608545	0	0	-Inf	0.000544908948567364	0.0199516640145546
W_3003	10.0118017286525	0	25.0295043216312	Inf	Inf	0.000545292993889688	0.0199516640145546
W_61047	12.9638268738347	0	32.4095671845867	Inf	Inf	0.000546334173921421	0.0199516640145546
W_96273	17.6587536730005	0.943862956213944	42.7310897481803	45.272557278426	5.50056489625337	0.000546471243640916	0.0199516640145546
W_159143	7.94749721593378	0	19.8687430398345	Inf	Inf	0.000546954133287123	0.0199516640145546
W_125553	7.80299726655317	0	19.5074931663829	Inf	Inf	0.000547488393797196	0.0199516640145546
W_95501	7.94749721593378	0	19.8687430398345	Inf	Inf	0.000548218960104598	0.0199516640145546
W_55277	5.34649812708273	0	13.3662453177068	Inf	Inf	0.000548605153604277	0.0199516640145546
W_71445	24.4089460724992	0.943862956213944	59.6065707469272	63.1517217139479	5.98075016182679	0.000549776341079001	0.0199516640145546
W_38989	77.4788755149983	129.131459191664	0	0	-Inf	0.000549787586899238	0.0199516640145546
W_84264	7.51399736779194	0	18.7849934194799	Inf	Inf	0.000549954478464683	0.0199516640145546
W_56497	89.2138087797839	148.68968129964	0	0	-Inf	0.000550023280280857	0.0199516640145546
W_59724	5.63549802584396	0	14.0887450646099	Inf	Inf	0.00055027314529157	0.0199516640145546
W_43478	14.161063364785	0	35.4026584119624	Inf	Inf	0.000550687413729685	0.0199516640145546
W_69847	6.21349782336641	0	15.533744558416	Inf	Inf	0.000550713283560122	0.0199516640145546
W_147932	5.49099807646334	0	13.7274951911584	Inf	Inf	0.000551172720030866	0.0199516640145546
W_154757	9.78475966197642	0	24.4618991549411	Inf	Inf	0.000551243017335293	0.0199516640145546
W_54653	6.64699767150826	0	16.6174941787706	Inf	Inf	0.000552097125859106	0.0199516640145546
W_153493	15.2139365573241	0	38.0348413933103	Inf	Inf	0.000552097445103745	0.0199516640145546
W_86654	5.0574982283215	0	12.6437455708037	Inf	Inf	0.000552963545622468	0.0199516640145546
W_84890	5.77999797522457	0	14.4499949380614	Inf	Inf	0.000552996748925038	0.0199516640145546
W_56203	107.468279843801	179.113799739668	0	0	-Inf	0.00055301464679631	0.0199516640145546
W_124880	95.1315642096591	158.552607016099	0	0	-Inf	0.000553604599453448	0.0199516640145546
W_98979	7.51399736779194	0	18.7849934194799	Inf	Inf	0.000554031137795856	0.0199516640145546
W_135627	6.79149762088887	0	16.9787440522222	Inf	Inf	0.000554275738336672	0.0199516640145546
W_14747	5.92449792460518	0	14.811244811513	Inf	Inf	0.000554818584724908	0.0199516640145546
W_26577	16.8240886112059	0	42.0602215280149	Inf	Inf	0.00055486093827483	0.0199516640145546
W_147349	6.79149762088887	0	16.9787440522222	Inf	Inf	0.000555218720308236	0.0199516640145546
W_48734	6.50249772212764	0	16.2562443053191	Inf	Inf	0.000557091262388046	0.0199626907994062
W_13164	7.0804975196501	0	17.7012437991252	Inf	Inf	0.000557192449249187	0.0199626907994062
W_154545	6.35799777274703	0	15.8949944318676	Inf	Inf	0.000557446970763585	0.0199626907994062
W_46492	73.9430271561664	123.238378593611	0	0	-Inf	0.00055782301479926	0.0199626907994062
W_135636	5.20199817770211	0	13.0049954442553	Inf	Inf	0.000557826834306863	0.0199626907994062
W_149759	94.5718316520796	157.619719420133	0	0	-Inf	0.000557940904375418	0.0199626907994062
W_139562	5.92449792460518	0	14.811244811513	Inf	Inf	0.000559237470473216	0.0199728929788109
W_46134	20.9528342876129	0	52.3820857190322	Inf	Inf	0.000559580195056923	0.0199728929788109
W_161605	83.0382859675352	138.397143279225	0	0	-Inf	0.000559710271511514	0.0199728929788109
W_119096	6.21349782336641	0	15.533744558416	Inf	Inf	0.000560216349699713	0.0199728929788109
W_143657	7.0804975196501	0	17.7012437991252	Inf	Inf	0.000560567998895183	0.0199728929788109
W_58416	11.3742591051632	0	28.435647762908	Inf	Inf	0.000560642609931535	0.0199728929788109
W_161606	82.1215582805757	136.86926380096	0	0	-Inf	0.000561742085735002	0.0199976956436459
W_84406	94.157305257861	156.928842096435	0	0	-Inf	0.000562686499587399	0.0200026765843224
W_807	16.3906570885489	0	40.9766427213722	Inf	Inf	0.000562730440778785	0.0200026765843224
W_146370	6.79149762088887	0	16.9787440522222	Inf	Inf	0.00056365133001536	0.0200026765843224
W_76722	14.5682783771912	0.919638812119415	35.041237724799	38.1032610444554	5.2518425700688	0.000564086286460239	0.0200026765843224
W_36555	8.0919971653144	0	20.229992913286	Inf	Inf	0.000564623480283284	0.0200026765843224
W_96343	7.80299726655317	0	19.5074931663829	Inf	Inf	0.000564694522245217	0.0200026765843224
W_144745	9.5370649846053	0	23.8426624615133	Inf	Inf	0.000564736365462835	0.0200026765843224
W_55286	35.8130333517127	1.88772591242789	86.70099451064	45.9288045684185	5.5213273285734	0.000565108890797252	0.0200026765843224
W_124943	7.94749721593378	0	19.8687430398345	Inf	Inf	0.000566384106499261	0.020014272060482
W_34995	88.6240458982099	147.706743163683	0	0	-Inf	0.000566830467191955	0.020014272060482
W_130863	16.3286992564637	0	40.8217481411592	Inf	Inf	0.000566868905652746	0.020014272060482
W_52645	13.4179793326716	0	33.544948331679	Inf	Inf	0.000567050861967678	0.020014272060482
W_34432	8.31910755747523	0	20.7977688936881	Inf	Inf	0.000568118408567144	0.020037689815679
W_154574	8.81449691221747	0	22.0362422805437	Inf	Inf	0.000569734356835082	0.0200751861907837
W_35327	18.1040038704212	0	45.2600096760529	Inf	Inf	0.000569991170732476	0.0200751861907837
W_157971	13.3855763726977	0.943862956213944	32.0481464974233	33.9542369858183	5.08551970756139	0.000571213194646695	0.0201039477093894
W_133747	6.50249772212764	0	16.2562443053191	Inf	Inf	0.000572145600727246	0.0201224825106838
W_54281	8.38099706407563	0	20.9524926601891	Inf	Inf	0.000572846033981731	0.0201244456988704
W_18079	11.6928138760357	0.943862956213944	27.8162402557682	29.4706345583746	4.88120621963038	0.000573013053575419	0.0201244456988704
W_17629	7.0804975196501	0	17.7012437991252	Inf	Inf	0.000575049173294809	0.0201480142352029
W_21566	5.20199817770211	0	13.0049954442553	Inf	Inf	0.000576159172794338	0.0201480142352029
W_148922	92.0314644285738	153.385774047623	0	0	-Inf	0.000576516083829093	0.0201480142352029
W_107023	5.49099807646334	0	13.7274951911584	Inf	Inf	0.00057683138311576	0.0201480142352029
W_2295	17.0276299793243	1.88772591242789	39.7374860796689	21.0504532559818	4.39577939246014	0.000576840624285829	0.0201480142352029
W_30750	6.64699767150826	0	16.6174941787706	Inf	Inf	0.000576958268641569	0.0201480142352029
W_51099	4.91299827894088	0	12.2824956973522	Inf	Inf	0.000577017389301794	0.0201480142352029
W_59534	111.172469119382	185.287448532303	0	0	-Inf	0.000577099014166516	0.0201480142352029
W_101343	118.354390643777	197.257317739628	0	0	-Inf	0.000577340758786516	0.0201480142352029
W_159295	5.63549802584396	0	14.0887450646099	Inf	Inf	0.000579176712928959	0.0201498600473241
W_102760	6.35799777274703	0	15.8949944318676	Inf	Inf	0.000579241882303082	0.0201498600473241
W_9107	5.0574982283215	0	12.6437455708037	Inf	Inf	0.000579470120053851	0.0201498600473241
W_50035	94.1172250190225	156.862041698371	0	0	-Inf	0.000579527124955334	0.0201498600473241
W_82629	8.95899686159808	0	22.3974921539952	Inf	Inf	0.00057955753658957	0.0201498600473241
W_7496	8.95899686159808	0	22.3974921539952	Inf	Inf	0.000579922885789448	0.0201498600473241
W_10761	6.50249772212764	0	16.2562443053191	Inf	Inf	0.000580582393178635	0.0201498600473241
W_86340	7.0804975196501	0	17.7012437991252	Inf	Inf	0.000580905439203931	0.0201498600473241
W_86326	5.63549802584396	0	14.0887450646099	Inf	Inf	0.000581050612374943	0.0201498600473241
W_160731	5.92449792460518	0	14.811244811513	Inf	Inf	0.000581982170924385	0.0201612977513338
W_94201	5.63549802584396	0	14.0887450646099	Inf	Inf	0.000582193554747126	0.0201612977513338
W_115970	7.51399736779194	0	18.7849934194799	Inf	Inf	0.000584079763584907	0.0202078102683616
W_23395	10.7343698010403	0	26.8359245026008	Inf	Inf	0.000584351682291401	0.0202078102683616
W_131151	99.9068528795349	166.511421465891	0	0	-Inf	0.000584953338599165	0.0202119040814586
W_5574	6.0689978739858	0	15.1724946849645	Inf	Inf	0.000585639086015724	0.0202119040814586
W_68179	18.1276494051506	1.41579443432092	43.1954318613952	30.5096776864459	4.93119503381336	0.000585978941053911	0.0202119040814586
W_8507	6.21349782336641	0	15.533744558416	Inf	Inf	0.000586312022089121	0.0202119040814586
W_20018	176.550814114608	294.25135685768	0	0	-Inf	0.000586507964775539	0.0202119040814586
W_61977	101.921264510207	169.868774183678	0	0	-Inf	0.000587483695937153	0.0202165882291004
W_37788	6.21349782336641	0	15.533744558416	Inf	Inf	0.000587515057007199	0.0202165882291004
W_49246	7.80299726655317	0	19.5074931663829	Inf	Inf	0.000588072071153939	0.0202165882291004
W_111917	84.1818438097299	140.303073016217	0	0	-Inf	0.000588930799943911	0.0202165882291004
W_116195	13.0876742125203	0	32.7191855313007	Inf	Inf	0.00058929957144708	0.0202165882291004
W_9858	7.22499746903071	0	18.0624936725768	Inf	Inf	0.000589425182986175	0.0202165882291004
W_76995	4.76849832956027	0	11.9212458239007	Inf	Inf	0.000589857493926597	0.0202165882291004
W_10584	16.5941301311825	1.88772591242789	38.6537364593143	20.4763499853642	4.35588666533662	0.000590074356296406	0.0202165882291004
W_10851	4.91299827894088	0	12.2824956973522	Inf	Inf	0.000590312961398212	0.0202165882291004
W_58412	14.6358684343169	0	36.5896710857923	Inf	Inf	0.000591272692590593	0.0202354815911439
W_50405	5.0574982283215	0	12.6437455708037	Inf	Inf	0.000592100444167543	0.0202488325372612
W_151030	8.38099706407563	0	20.9524926601891	Inf	Inf	0.000592896143700352	0.0202488325372612
W_138945	5.0574982283215	0	12.6437455708037	Inf	Inf	0.000593423557031054	0.0202488325372612
W_36619	5.63549802584396	0	14.0887450646099	Inf	Inf	0.000593596222927802	0.0202488325372612
W_56650	8.0919971653144	0	20.229992913286	Inf	Inf	0.000594059131761341	0.0202488325372612
W_32898	4.76849832956027	0	11.9212458239007	Inf	Inf	0.000594264267690736	0.0202488325372612
W_16150	100.079224594315	166.798707657192	0	0	-Inf	0.000594921555051299	0.0202488325372612
W_20256	15.3053809360358	0.943862956213944	36.8476579057685	39.0392033750039	5.28685170878567	0.00059512372114136	0.0202488325372612
W_46010	5.0574982283215	0	12.6437455708037	Inf	Inf	0.000595337726140893	0.0202488325372612
W_60435	9.26871769653913	0	23.1717942413478	Inf	Inf	0.000596125213720522	0.0202617199098017
W_46103	8.66999696283686	0	21.6749924070921	Inf	Inf	0.000598135929170143	0.0203161374846215
W_2020	6.21349782336641	0	15.533744558416	Inf	Inf	0.000599076673481522	0.0203341630649888
W_75006	5.92449792460518	0	14.811244811513	Inf	Inf	0.000600694474939085	0.0203739088485738
W_2080	4.76849832956027	0	11.9212458239007	Inf	Inf	0.000601069341509647	0.0203739088485738
W_56363	15.5943125093122	0.943862956213944	37.5699868389597	39.8044934294929	5.31485939707657	0.000601643341930232	0.0203760781685436
W_138192	6.35799777274703	0	15.8949944318676	Inf	Inf	0.000601955122341528	0.0203760781685436
W_570	96.379940355334	160.633233925557	0	0	-Inf	0.000603143799097921	0.0204023881291036
W_60881	5.34649812708273	0	13.3662453177068	Inf	Inf	0.000603866799526217	0.0204116000868811
W_7175	161.69509487511	269.49182479185	0	0	-Inf	0.000604980849891409	0.0204116000868811
W_154573	7.80299726655317	0	19.5074931663829	Inf	Inf	0.000605517164014345	0.0204116000868811
W_59627	71.3044737161051	118.840789526842	0	0	-Inf	0.000605525148099421	0.0204116000868811
W_59942	7.51399736779194	0	18.7849934194799	Inf	Inf	0.000606224001788788	0.0204116000868811
W_37705	70.1758329246706	116.959721541118	0	0	-Inf	0.000606352828861052	0.0204116000868811
W_51155	6.75026072498353	0	16.8756518124588	Inf	Inf	0.000607598396457161	0.0204116000868811
W_99804	95.3686467388897	158.947744564816	0	0	-Inf	0.000607665649097319	0.0204116000868811
W_160435	71.225161101545	118.708601835908	0	0	-Inf	0.000607876277686197	0.0204116000868811
W_127455	9.96465549536534	0.471931478106972	24.2037415212529	51.2865588418467	5.68050886939325	0.000607880255207827	0.0204116000868811
W_4942	7.22499746903071	0	18.0624936725768	Inf	Inf	0.000607943805773814	0.0204116000868811
W_84118	5.0574982283215	0	12.6437455708037	Inf	Inf	0.000608837019045015	0.0204193832016669
W_116265	7.65849731717256	0	19.1462432929314	Inf	Inf	0.000609975352095	0.0204193832016669
W_109292	113.284985446755	188.808309077925	0	0	-Inf	0.000610223113836334	0.0204193832016669
W_149996	86.5423458586781	144.237243097797	0	0	-Inf	0.000610628773800711	0.0204193832016669
W_83757	7.51399736779194	0	18.7849934194799	Inf	Inf	0.000610932043474111	0.0204193832016669
W_70114	8.0919971653144	0	20.229992913286	Inf	Inf	0.000611047577932224	0.0204193832016669
W_25663	8.38099706407563	0	20.9524926601891	Inf	Inf	0.000611123267481564	0.0204193832016669
W_18304	5.34649812708273	0	13.3662453177068	Inf	Inf	0.000612670937727101	0.0204193832016669
W_160193	14.1609950393002	0	35.4024875982505	Inf	Inf	0.000613307783437153	0.0204193832016669
W_70965	69.2460469528932	115.410078254822	0	0	-Inf	0.000613755312016508	0.0204193832016669
W_91247	6.50249772212764	0	16.2562443053191	Inf	Inf	0.00061377818019498	0.0204193832016669
W_10758	5.63549802584396	0	14.0887450646099	Inf	Inf	0.000613806363188438	0.0204193832016669
W_145421	7.22499746903071	0	18.0624936725768	Inf	Inf	0.000613866403077186	0.0204193832016669
W_16475	13.0876742125203	0	32.7191855313007	Inf	Inf	0.000614449410547811	0.0204193832016669
W_146998	15.8716303842794	1.88772591242789	36.8474870920566	19.5195112010013	4.28684502090697	0.000614733692888379	0.0204193832016669
W_131974	5.92449792460518	0	14.811244811513	Inf	Inf	0.00061476384593847	0.0204193832016669
W_29064	6.21349782336641	0	15.533744558416	Inf	Inf	0.000615529698449603	0.0204311363762489
W_2294	6.50249772212764	0	16.2562443053191	Inf	Inf	0.000616267031415791	0.0204419278179994
W_110182	4.76849832956027	0	11.9212458239007	Inf	Inf	0.000617120001024837	0.0204565380018861
W_74623	6.79149762088887	0	16.9787440522222	Inf	Inf	0.000618659236161206	0.0204938620716327
W_9857	6.79149762088887	0	16.9787440522222	Inf	Inf	0.000620418088467145	0.0205379850815096
W_38957	14.9249366585629	0	37.3123416464073	Inf	Inf	0.000621340702073773	0.0205379850815096
W_86582	4.91299827894088	0	12.2824956973522	Inf	Inf	0.000621623157791797	0.0205379850815096
W_71992	7.22499746903071	0	18.0624936725768	Inf	Inf	0.000621935950547133	0.0205379850815096
W_102320	77.8919079456688	129.819846576115	0	0	-Inf	0.000622061980085247	0.0205379850815096
W_121877	5.92449792460518	0	14.811244811513	Inf	Inf	0.000622764337695481	0.0205389105179109
W_76279	7.36949741841133	0	18.4237435460283	Inf	Inf	0.000622918358921921	0.0205389105179109
W_66411	5.34649812708273	0	13.3662453177068	Inf	Inf	0.000624463497588618	0.0205668245221615
W_9485	79.8001751193851	133.000291865642	0	0	-Inf	0.000624594428924686	0.0205668245221615
W_88021	9.24215574846227	0.471931478106972	22.3974921539952	47.4592037043954	5.56861598932235	0.0006253516345624	0.0205727471998694
W_109046	5.53230329785345	0	13.8307582446336	Inf	Inf	0.00062560400841708	0.0205727471998694
W_10069	8.38099706407563	0	20.9524926601891	Inf	Inf	0.000626443017234701	0.0205821580781636
W_109742	3450.52087012198	5729.36500180039	32.2546726043739	0.0056297115987964	-7.47272326744423	0.000626720280258662	0.0205821580781636
W_139057	5.20199817770211	0	13.0049954442553	Inf	Inf	0.000627560381205538	0.0205961080767588
W_98997	76.0477694221911	126.746282370318	0	0	-Inf	0.00062986662998239	0.0206358020049559
W_132808	6.21349782336641	0	15.533744558416	Inf	Inf	0.000630121795263133	0.0206358020049559
W_90212	6.79149762088887	0	16.9787440522222	Inf	Inf	0.000630477356031749	0.0206358020049559
W_40671	8.66999696283686	0	21.6749924070921	Inf	Inf	0.000630841516843336	0.0206358020049559
W_18890	8.38099706407563	0	20.9524926601891	Inf	Inf	0.000630850490814945	0.0206358020049559
W_54644	5.34649812708273	0	13.3662453177068	Inf	Inf	0.000631506698842994	0.0206418213409301
W_84064	9.14480203236881	0	22.862005080922	Inf	Inf	0.000631867005354545	0.0206418213409301
W_43984	15.5029364560854	0	38.7573411402134	Inf	Inf	0.000633151877791096	0.0206701788147864
W_29972	190.586525170346	317.644208617243	0	0	-Inf	0.000633761752450668	0.020676477173703
W_59503	84.7579594874069	141.263265812345	0	0	-Inf	0.000634332209380632	0.0206814820928242
W_35721	12.7987426392438	0	31.9968565981095	Inf	Inf	0.000635030870533993	0.0206906576016956
W_9776	5.34649812708273	0	13.3662453177068	Inf	Inf	0.00063605267694437	0.0207103429085169
W_99665	15.0783388693597	0.943862956213944	36.2800527390784	38.4378394132621	5.26445533954805	0.000636769347003256	0.0207200734369367
W_92858	7.51399736779194	0	18.7849934194799	Inf	Inf	0.00063916484531427	0.0207843833961539
W_41161	7.65849731717256	0	19.1462432929314	Inf	Inf	0.000640723434026433	0.0207988698921116
W_24648	79.4232826194681	132.372137699114	0	0	-Inf	0.000640881268740169	0.0207988698921116
W_84408	271.603296063069	452.672160105115	0	0	-Inf	0.00064101322119972	0.0207988698921116
W_99134	5.63549802584396	0	14.0887450646099	Inf	Inf	0.000641332077492985	0.0207988698921116
W_77033	5.92449792460518	0	14.811244811513	Inf	Inf	0.000642117766803175	0.0207988698921116
W_40240	82.9617588209199	138.269598034866	0	0	-Inf	0.000642186377535717	0.0207988698921116
W_84077	4.76849832956027	0	11.9212458239007	Inf	Inf	0.000642646239465001	0.0207988698921116
W_13305	6.87410806366909	0	17.1852701591727	Inf	Inf	0.000643391688539944	0.0207988698921116
W_143042	90.3951036936679	150.658506156113	0	0	-Inf	0.000643778467025389	0.0207988698921116
W_46012	4.76849832956027	0	11.9212458239007	Inf	Inf	0.000643804502609223	0.0207988698921116
W_64265	82.7894007941493	137.982334656915	0	0	-Inf	0.000646461987528692	0.0208655846383385
W_89651	7.80299726655317	0	19.5074931663829	Inf	Inf	0.000646711102825695	0.0208655846383385
W_13610	6.50249772212764	0	16.2562443053191	Inf	Inf	0.000647582080111234	0.0208801010095683
W_16087	8.81449691221747	0	22.0362422805437	Inf	Inf	0.000648886857081442	0.0208971127386942
W_100186	8.0919971653144	0	20.229992913286	Inf	Inf	0.000649063554713802	0.0208971127386942
W_137380	25.948443009334	0	64.871107523335	Inf	Inf	0.000649829895897508	0.0208971127386942
W_92600	4.76849832956027	0	11.9212458239007	Inf	Inf	0.000649902864941995	0.0208971127386942
W_130207	5.20199817770211	0	13.0049954442553	Inf	Inf	0.000650418874089965	0.0208971127386942
W_76584	93.6279120382487	156.046520063748	0	0	-Inf	0.000650696566781925	0.0208971127386942
W_134302	8.52549701345624	0	21.3137425336406	Inf	Inf	0.000651059471290232	0.0208971127386942
W_95163	4.91299827894088	0	12.2824956973522	Inf	Inf	0.000652464082527247	0.020928650616123
W_121705	6.50249772212764	0	16.2562443053191	Inf	Inf	0.000654465899728683	0.0209291140832687
W_71815	8.0919971653144	0	20.229992913286	Inf	Inf	0.000654563865623073	0.0209291140832687
W_97630	6.21349782336641	0	15.533744558416	Inf	Inf	0.000654584698037389	0.0209291140832687
W_153416	28.3219900786004	0	70.804975196501	Inf	Inf	0.000654787227045666	0.0209291140832687
W_109507	6.21349782336641	0	15.533744558416	Inf	Inf	0.000654926374103182	0.0209291140832687
W_133851	7.80299726655317	0	19.5074931663829	Inf	Inf	0.000655010789619542	0.0209291140832687
W_99828	23.0731189695502	0.471931478106972	56.974900206715	120.727060706471	6.91560527905157	0.000655466294185623	0.0209301825683613
W_153789	4.91299827894088	0	12.2824956973522	Inf	Inf	0.000657094068441653	0.0209553864744694
W_140654	84.8586064329749	141.431010721625	0	0	-Inf	0.000657100745468842	0.0209553864744694
W_13311	23.9549302646319	0.943862956213944	58.4715312272588	61.9491747634655	5.95301315897098	0.000657583819072894	0.0209570944566133
W_159199	5.49099807646334	0	13.7274951911584	Inf	Inf	0.00065850189288998	0.0209570944566133
W_14632	18.5582246547428	0	46.3955616368571	Inf	Inf	0.000658507248063079	0.0209570944566133
W_33477	7.80299726655317	0	19.5074931663829	Inf	Inf	0.000658930169821072	0.0209570944566133
W_154086	26.6119095227015	1.41579443432092	64.4060821552724	45.491125402089	5.50751322070025	0.000659267339228004	0.0209570944566133
W_84385	7.94749721593378	0	19.8687430398345	Inf	Inf	0.000659692069615436	0.0209571619040547
W_102318	67.8169741909687	113.028290318281	0	0	-Inf	0.000662842792717202	0.0210365266714743
W_12593	6.79149762088887	0	16.9787440522222	Inf	Inf	0.000663038741430012	0.0210365266714743
W_143980	72.1656518804148	120.276086467358	0	0	-Inf	0.000663781094989338	0.021043452229028
W_40181	72.8537892314948	121.422982052491	0	0	-Inf	0.000665174510014933	0.021043452229028
W_71975	7.51399736779194	0	18.7849934194799	Inf	Inf	0.000665377262163824	0.021043452229028
W_110908	9.97049650726239	0	24.926241268156	Inf	Inf	0.000665742061114618	0.021043452229028
W_92599	12.5922165322933	0	31.4805413307331	Inf	Inf	0.000666116803274063	0.021043452229028
W_108761	8.38099706407563	0	20.9524926601891	Inf	Inf	0.00066655099865708	0.021043452229028
W_110012	30.9644310398111	0	77.4110775995277	Inf	Inf	0.000666553356353308	0.021043452229028
W_8974	6.50249772212764	0	16.2562443053191	Inf	Inf	0.000666777056772511	0.021043452229028
W_58343	839.653864888611	1384.45679794225	22.4494653081567	0.0162153599458819	-5.94649514091932	0.000667076162614075	0.021043452229028
W_56644	7.36949741841133	0	18.4237435460283	Inf	Inf	0.000667908307044538	0.0210563082939216
W_74083	68.4402111341641	114.06701855694	0	0	-Inf	0.000670688192094112	0.0211223622517362
W_26725	5.92449792460518	0	14.811244811513	Inf	Inf	0.00067085542541812	0.0211223622517362
W_68341	6.21349782336641	0	15.533744558416	Inf	Inf	0.000671541103967018	0.0211305351178455
W_44615	83.6927346285916	139.487891047653	0	0	-Inf	0.00067273952499974	0.0211548212078232
W_76316	4.91299827894088	0	12.2824956973522	Inf	Inf	0.000673785431375492	0.0211742836133781
W_67233	5.34649812708273	0	13.3662453177068	Inf	Inf	0.000676777417160518	0.0212252030872698
W_130861	10.7962593076407	0	26.9906482691018	Inf	Inf	0.000677465475092524	0.0212252030872698
W_15216	6.79149762088887	0	16.9787440522222	Inf	Inf	0.000677861823367247	0.0212252030872698
W_142270	5.63549802584396	0	14.0887450646099	Inf	Inf	0.000678070269618598	0.0212252030872698
W_156980	6.79149762088887	0	16.9787440522222	Inf	Inf	0.000678357136778963	0.0212252030872698
W_37921	9.53699665912054	0	23.8424916478014	Inf	Inf	0.000678692591161153	0.0212252030872698
W_141020	8.38099706407563	0	20.9524926601891	Inf	Inf	0.000678773057673103	0.0212252030872698
W_86522	4.91299827894088	0	12.2824956973522	Inf	Inf	0.000679238676583595	0.0212252030872698
W_134551	71.2343136015278	118.723856002546	0	0	-Inf	0.000679371819582136	0.0212252030872698
W_89403	11.2593140278938	0.943862956213944	26.7324906354136	28.3224280171392	4.82387304456443	0.000680203217796794	0.0212252030872698
W_2160	7.94749721593378	0	19.8687430398345	Inf	Inf	0.000680773943879972	0.0212252030872698
W_122485	7.65849731717256	0	19.1462432929314	Inf	Inf	0.000681092222905319	0.0212252030872698
W_114850	6.21349782336641	0	15.533744558416	Inf	Inf	0.000681197902328858	0.0212252030872698
W_118747	87.6433967380812	146.072327896802	0	0	-Inf	0.000681397929319088	0.0212252030872698
W_138262	6.93599757026949	0	17.3399939256737	Inf	Inf	0.000682172898901654	0.0212360038019667
W_128368	11.1264961023073	0	27.8162402557682	Inf	Inf	0.00068335676227016	0.0212595118199355
W_156452	8.38099706407563	0	20.9524926601891	Inf	Inf	0.000683891677128622	0.0212628139616353
W_143446	6.79149762088887	0	16.9787440522222	Inf	Inf	0.000685408278646232	0.0212940835348513
W_48664	89.9154323320021	149.85905388667	0	0	-Inf	0.000686709868662641	0.0212940835348513
W_129041	67.4160386940351	112.360064490058	0	0	-Inf	0.000686721767499394	0.0212940835348513
W_115167	18.5582246547428	0	46.3955616368571	Inf	Inf	0.000686946749209484	0.0212940835348513
W_46674	4.76849832956027	0	11.9212458239007	Inf	Inf	0.000687703471143647	0.0212940835348513
W_99928	7.36949741841133	0	18.4237435460283	Inf	Inf	0.000688313642022557	0.0212940835348513
W_92055	7.36365640651428	0.471931478106972	17.7012437991252	37.5080803470222	5.22912952305069	0.000688528704860047	0.0212940835348513
W_139663	6.0689978739858	0	15.1724946849645	Inf	Inf	0.000689480620925165	0.0212940835348513
W_138491	6.93599757026949	0	17.3399939256737	Inf	Inf	0.00068949358865435	0.0212940835348513
W_147204	238.259791758857	396.377153184525	1.08374962035461	0.00273413745380549	-8.5146985110163	0.000689555842135356	0.0212940835348513
W_95590	5.49099807646334	0	13.7274951911584	Inf	Inf	0.000689620854143401	0.0212940835348513
W_94073	4.47949843079904	0	11.1987460769976	Inf	Inf	0.000690714098306852	0.0213145688456981
W_49295	7.0804975196501	0	17.7012437991252	Inf	Inf	0.000693443773511694	0.0213854954778886
W_89806	5.0574982283215	0	12.6437455708037	Inf	Inf	0.000695446441545025	0.021415594576512
W_135362	112.8780272773	188.130045462166	0	0	-Inf	0.000695776545664631	0.021415594576512
W_84265	5.49099807646334	0	13.7274951911584	Inf	Inf	0.000696563725344587	0.021415594576512
W_22846	66.0538922195451	110.089820365908	0	0	-Inf	0.000696890497975248	0.021415594576512
W_161313	18.8767111001306	0.943862956213944	45.7759833160055	48.4985484541354	5.59986966343747	0.000696895487275993	0.021415594576512
W_58606	5.20199817770211	0	13.0049954442553	Inf	Inf	0.000697010882163549	0.021415594576512
W_46650	7.51399736779194	0	18.7849934194799	Inf	Inf	0.000697567255654935	0.0214194180854045
W_46657	5.20199817770211	0	13.0049954442553	Inf	Inf	0.000699103100249932	0.0214526407014767
W_51896	4.76849832956027	0	11.9212458239007	Inf	Inf	0.000699514418517601	0.0214526407014767
W_48832	93.623907793944	156.03984632324	0	0	-Inf	0.000700536362032775	0.0214528627639036
W_84754	5.20199817770211	0	13.0049954442553	Inf	Inf	0.000700781411142487	0.0214528627639036
W_156388	7.36365640651428	0.471931478106972	17.7012437991252	37.5080803470222	5.22912952305069	0.000700871189209664	0.0214528627639036
W_40251	153.314136676958	255.523561128264	0	0	-Inf	0.000701252077844077	0.0214528627639036
W_153149	6.35799777274703	0	15.8949944318676	Inf	Inf	0.000702061207564691	0.0214643744039045
W_33654	75.8578883378488	126.429813896415	0	0	-Inf	0.000703752462263195	0.0215028247711841
W_2739	14.2437421330499	0	35.6093553326249	Inf	Inf	0.000705639179315875	0.0215266848007173
W_32780	7.51399736779194	0	18.7849934194799	Inf	Inf	0.000706115429770602	0.0215266848007173
W_65569	7.0804975196501	0	17.7012437991252	Inf	Inf	0.000706206144585161	0.0215266848007173
W_31982	6.21349782336641	0	15.533744558416	Inf	Inf	0.000706269735244344	0.0215266848007173
W_60964	7.65849731717256	0	19.1462432929314	Inf	Inf	0.000706729002723511	0.0215274516247291
W_30091	84.0114022484442	140.019003747407	0	0	-Inf	0.000707765048307299	0.0215368563813309
W_75406	15.7713520696363	0	39.4283801740907	Inf	Inf	0.000707906350102225	0.0215368563813309
W_50703	4.76849832956027	0	11.9212458239007	Inf	Inf	0.000709152760467441	0.0215615483700677
W_89345	7.65849731717256	0	19.1462432929314	Inf	Inf	0.000711317733517342	0.0216057861970159
W_133771	19.1646576516725	0.839072075655677	46.6530360156976	55.6007491719248	5.79703241703289	0.000711479105862611	0.0216057861970159
W_85008	6.54380294351775	0	16.3595073587944	Inf	Inf	0.000711947520291497	0.0216067793948931
W_3940	6.0689978739858	0	15.1724946849645	Inf	Inf	0.000714558407238126	0.0216554679609972
W_99927	6.50249772212764	0	16.2562443053191	Inf	Inf	0.000714892705156356	0.0216554679609972
W_40263	619.07948858969	1030.11331490671	2.52874911416075	0.00245482616093528	-8.67016342127751	0.000715285555830134	0.0216554679609972
W_108192	8.95899686159808	0	22.3974921539952	Inf	Inf	0.00071566224657662	0.0216554679609972
W_51263	11.1148140785132	0.943862956213944	26.3712407619621	27.9396925033941	4.8042442378155	0.000716121318960038	0.0216554679609972
W_110900	4.47949843079904	0	11.1987460769976	Inf	Inf	0.00071633104092737	0.0216554679609972
W_116438	6.50249772212764	0	16.2562443053191	Inf	Inf	0.000716608649405049	0.0216554679609972
W_145422	6.35799777274703	0	15.8949944318676	Inf	Inf	0.000718077983858125	0.0216796465353177
W_85509	63.1096213708685	105.182702284781	0	0	-Inf	0.000718283106624864	0.0216796465353177
W_22502	86.7705177665197	144.617529610866	0	0	-Inf	0.000719668240320051	0.0217082408987052
W_120518	83.3835014507777	138.972502417963	0	0	-Inf	0.000720313959158412	0.021714510173049
W_155965	18.5582246547428	0	46.3955616368571	Inf	Inf	0.000723520400896089	0.0217979202189776
W_22373	6.64699767150826	0	16.6174941787706	Inf	Inf	0.00072495763503405	0.0218279593936482
W_58215	71.0998556861549	118.499759476925	0	0	-Inf	0.00072848427818507	0.0218878107361705
W_112733	7.65849731717256	0	19.1462432929314	Inf	Inf	0.000728528911830273	0.0218878107361705
W_67859	4.76849832956027	0	11.9212458239007	Inf	Inf	0.000729052637934811	0.0218878107361705
W_146310	9.67565559660411	0.471931478106972	23.4812417743498	49.7556167868662	5.63678749196393	0.000729373060245426	0.0218878107361705
W_58950	8.0919971653144	0	20.229992913286	Inf	Inf	0.000729865602350562	0.0218878107361705
W_95396	4.62399838017966	0	11.5599959504491	Inf	Inf	0.000730230556233406	0.0218878107361705
W_10432	6.0689978739858	0	15.1724946849645	Inf	Inf	0.000730352306264881	0.0218878107361705
W_87741	4.47949843079904	0	11.1987460769976	Inf	Inf	0.00073053049908024	0.0218878107361705
W_131589	6.0689978739858	0	15.1724946849645	Inf	Inf	0.000730917817687	0.0218878107361705
W_95418	5.0574982283215	0	12.6437455708037	Inf	Inf	0.000731971058745293	0.0219061223917798
W_81724	8.23649711469501	0	20.5912427867375	Inf	Inf	0.000733343227020219	0.0219339509215517
W_136570	7.36365640651428	0.471931478106972	17.7012437991252	37.5080803470222	5.22912952305069	0.000734247219616757	0.0219477514290506
W_47566	4.76849832956027	0	11.9212458239007	Inf	Inf	0.000735805502527603	0.0219757782899942
W_78207	5.49099807646334	0	13.7274951911584	Inf	Inf	0.000736071138126241	0.0219757782899942
W_101344	78.9241289378691	131.540214896448	0	0	-Inf	0.000736831953573083	0.0219789957376346
W_86873	4.76849832956027	0	11.9212458239007	Inf	Inf	0.000737065333972299	0.0219789957376346
W_39122	5.20199817770211	0	13.0049954442553	Inf	Inf	0.000738031205037773	0.0219945717895572
W_98231	6.0689978739858	0	15.1724946849645	Inf	Inf	0.000738791208424855	0.0220039976130862
W_71974	6.50249772212764	0	16.2562443053191	Inf	Inf	0.000742235104212848	0.0220933006109935
W_51101	4.47949843079904	0	11.1987460769976	Inf	Inf	0.000742852483127024	0.0220984131003414
W_98089	84.3082423442647	140.513737240441	0	0	-Inf	0.0007438568259918	0.0221150239813749
W_93381	4.91299827894088	0	12.2824956973522	Inf	Inf	0.000746911180189866	0.0221751867924111
W_87869	5.34649812708273	0	13.3662453177068	Inf	Inf	0.000747090125879307	0.0221751867924111
W_119800	7.94749721593378	0	19.8687430398345	Inf	Inf	0.000747221962696489	0.0221751867924111
W_143724	8.51965600155919	0.471931478106972	20.5912427867375	43.6318485669442	5.44730969310022	0.000748362776617051	0.0221866854277965
W_14370	6.93599757026949	0	17.3399939256737	Inf	Inf	0.000748784647870089	0.0221866854277965
W_145409	4.47949843079904	0	11.1987460769976	Inf	Inf	0.000749253327610015	0.0221866854277965
W_11311	6.0689978739858	0	15.1724946849645	Inf	Inf	0.000749399033909238	0.0221866854277965
W_134575	7.0804975196501	0	17.7012437991252	Inf	Inf	0.000750778572127637	0.0221930353709027
W_51938	5.0574982283215	0	12.6437455708037	Inf	Inf	0.000750851919233032	0.0221930353709027
W_118745	82.5578727793835	137.596454632306	0	0	-Inf	0.000750956107125929	0.0221930353709027
W_132262	7.65265630527551	0.471931478106972	18.4237435460283	39.0390224020027	5.28684502090697	0.000753682158421273	0.022258558444297
W_90279	5.63549802584396	0	14.0887450646099	Inf	Inf	0.000754624336928544	0.022258558444297
W_3121	8.87652306978739	0	22.1913076744685	Inf	Inf	0.000755157704681477	0.022258558444297
W_3907	8.23649711469501	0	20.5912427867375	Inf	Inf	0.000755570587446099	0.022258558444297
W_83252	92.1382284322339	153.563714053723	0	0	-Inf	0.000755667379127998	0.022258558444297
W_84429	8.38099706407563	0	20.9524926601891	Inf	Inf	0.000755866352494376	0.022258558444297
W_158514	200.33451239976	333.890853999601	0	0	-Inf	0.000757185396180615	0.0222662061554626
W_51189	6.64699767150826	0	16.6174941787706	Inf	Inf	0.000757343864938471	0.0222662061554626
W_123636	96.1594535376536	160.265755896089	0	0	-Inf	0.000757833741595271	0.0222662061554626
W_67753	74.5229051995542	124.204841999257	0	0	-Inf	0.000758364218204025	0.0222662061554626
W_15582	35.6717504180044	2.23752553508181	85.8230877423883	38.3562495251034	5.26138975538785	0.000758371086843646	0.0222662061554626
W_16177	7.51399736779194	0	18.7849934194799	Inf	Inf	0.000762756647932043	0.0223507533703413
W_95138	5.92449792460518	0	14.811244811513	Inf	Inf	0.000763341900562832	0.0223507533703413
W_83554	5.63549802584396	0	14.0887450646099	Inf	Inf	0.000764545295938995	0.0223507533703413
W_41137	7.36949741841133	0	18.4237435460283	Inf	Inf	0.000764600834301097	0.0223507533703413
W_146313	126.850909979013	211.418183298356	0	0	-Inf	0.00076462888244291	0.0223507533703413
W_151327	80.0237273101166	133.372878850194	0	0	-Inf	0.000765071823388865	0.0223507533703413
W_17293	7.94749721593378	0	19.8687430398345	Inf	Inf	0.000765247474698972	0.0223507533703413
W_35931	8.23649711469501	0	20.5912427867375	Inf	Inf	0.000765306723049723	0.0223507533703413
W_96448	63.796274246683	106.327123744472	0	0	-Inf	0.00076530710269892	0.0223507533703413
W_33186	8.66999696283686	0	21.6749924070921	Inf	Inf	0.000768449774916802	0.0224110058984085
W_119576	71.6061692967812	119.343615494635	0	0	-Inf	0.000768506241847635	0.0224110058984085
W_13615	8.23649711469501	0	20.5912427867375	Inf	Inf	0.000768725973647769	0.0224110058984085
W_98590	5.63549802584396	0	14.0887450646099	Inf	Inf	0.000769601368412747	0.0224233442183244
W_86846	16.1636150218728	0	40.409037554682	Inf	Inf	0.000771536237066374	0.022466519081692
W_130178	4.62399838017966	0	11.5599959504491	Inf	Inf	0.000772272696891105	0.0224747670415668
W_99056	5.0574982283215	0	12.6437455708037	Inf	Inf	0.000772964009480293	0.0224816922170837
W_158778	11.2917853133525	0	28.2294632833812	Inf	Inf	0.000773773288498474	0.022492038321594
W_103225	7.94749721593378	0	19.8687430398345	Inf	Inf	0.00077504693599061	0.0225076655366465
W_15841	162.657614422507	271.096024037512	0	0	-Inf	0.000775218647642513	0.0225076655366465
W_45014	7.0804975196501	0	17.7012437991252	Inf	Inf	0.000778828033487165	0.0225951186440029
W_116746	5.63549802584396	0	14.0887450646099	Inf	Inf	0.000779142022206995	0.0225951186440029
W_111189	11.0440223104966	0	27.6100557762415	Inf	Inf	0.000781306149981933	0.0226446358723577
W_40330	66.3260310486669	110.543385081111	0	0	-Inf	0.00078308647370273	0.0226504563542304
W_114106	10.0944121714327	0	25.2360304285818	Inf	Inf	0.000783675519562558	0.0226504563542304
W_38639	5.20199817770211	0	13.0049954442553	Inf	Inf	0.000784259800384782	0.0226504563542304
W_81723	7.65849731717256	0	19.1462432929314	Inf	Inf	0.000784351797734183	0.0226504563542304
W_57219	76.2027899109256	127.004649851543	0	0	-Inf	0.000784404537906626	0.0226504563542304
W_15437	67.718016216767	112.863360361278	0	0	-Inf	0.000784683009901773	0.0226504563542304
W_147931	4.91299827894088	0	12.2824956973522	Inf	Inf	0.000784704255224196	0.0226504563542304
W_153113	67.6712122388481	112.785353731413	0	0	-Inf	0.000786055593701752	0.0226667247863302
W_101369	4.47949843079904	0	11.1987460769976	Inf	Inf	0.000786496421721331	0.0226667247863302
W_123710	70.5960041450253	117.660006908376	0	0	-Inf	0.000786642879181229	0.0226667247863302
W_47001	12.3239375697118	0	30.8098439242796	Inf	Inf	0.000787096190402512	0.0226667247863302
W_40670	6.0689978739858	0	15.1724946849645	Inf	Inf	0.000788338617703069	0.0226736360657606
W_153483	14.6978262664021	0	36.7445656660052	Inf	Inf	0.000788511555376344	0.0226736360657606
W_103742	5.63549802584396	0	14.0887450646099	Inf	Inf	0.000789007546267372	0.0226736360657606
W_77555	75.5344467529949	125.890744588325	0	0	-Inf	0.000789165070568718	0.0226736360657606
W_94985	4.62399838017966	0	11.5599959504491	Inf	Inf	0.00078977805524912	0.0226781087202107
W_30123	83.2393740220861	138.73229003681	0	0	-Inf	0.000791770352875333	0.0227221596059536
W_51157	11.3124379240475	0	28.2810948101189	Inf	Inf	0.000792498167563158	0.02272989249824
W_90010	5.77999797522457	0	14.4499949380614	Inf	Inf	0.000793058462205628	0.0227328145322411
W_159205	4.91299827894088	0	12.2824956973522	Inf	Inf	0.000793765336307836	0.0227399324249021
W_70742	6.93599757026949	0	17.3399939256737	Inf	Inf	0.000797297203297553	0.0228130400693825
W_115605	115.188321030145	191.980535050242	0	0	-Inf	0.000797434540408133	0.0228130400693825
W_13716	26.0252124402172	0.471931478106972	64.3551338833824	136.365419279778	7.09133402945399	0.000797860666027983	0.0228130400693825
W_54065	6.50249772212764	0	16.2562443053191	Inf	Inf	0.000798801420074098	0.0228130400693825
W_83033	6.79149762088887	0	16.9787440522222	Inf	Inf	0.000799261801845232	0.0228130400693825
W_86368	5.92449792460518	0	14.811244811513	Inf	Inf	0.000799691389992349	0.0228130400693825
W_5044	6.79149762088887	0	16.9787440522222	Inf	Inf	0.000801024403065611	0.0228130400693825
W_128489	7.36949741841133	0	18.4237435460283	Inf	Inf	0.000801104896609487	0.0228130400693825
W_56503	66.645996927784	111.076661546307	0	0	-Inf	0.000801550708663413	0.0228130400693825
W_53984	10.114996456643	0	25.2874911416075	Inf	Inf	0.000801655802357994	0.0228130400693825
W_130615	4.62399838017966	0	11.5599959504491	Inf	Inf	0.000801848745099355	0.0228130400693825
W_151328	79.3547740937638	132.25795682294	0	0	-Inf	0.000802135928297106	0.0228130400693825
W_159416	4.33499848141843	0	10.8374962035461	Inf	Inf	0.000802905066863535	0.0228130400693825
W_46262	5.69745585792912	0	14.2436396448228	Inf	Inf	0.000803539546943714	0.0228130400693825
W_571	81.239642333945	135.399403889908	0	0	-Inf	0.000803803258556398	0.0228130400693825
W_108451	7.0804975196501	0	17.7012437991252	Inf	Inf	0.000804282582796537	0.0228130400693825
W_26085	6.50249772212764	0	16.2562443053191	Inf	Inf	0.000804354179465851	0.0228130400693825
W_79105	7.22499746903071	0	18.0624936725768	Inf	Inf	0.000804597843947369	0.0228130400693825
W_143035	64.5982071398204	107.663678566367	0	0	-Inf	0.000805254131076193	0.0228186013486105
W_13132	4.47949843079904	0	11.1987460769976	Inf	Inf	0.00080628901857919	0.022834878601566
W_4759	80.417822202572	134.029703670953	0	0	-Inf	0.000807763799510343	0.0228510514891775
W_151174	7.94749721593378	0	19.8687430398345	Inf	Inf	0.000807781674945114	0.0228510514891775
W_73756	174.105345010853	290.175575018088	0	0	-Inf	0.000808272368224314	0.0228518966592039
W_118702	14.4088946931256	0	36.022236732814	Inf	Inf	0.000809634311919444	0.0228773592752622
W_40338	66.2146921617228	110.357820269538	0	0	-Inf	0.00081036113662362	0.0228777526432454
W_62496	4.76849832956027	0	11.9212458239007	Inf	Inf	0.000810570909340235	0.0228777526432454
W_27505	98.0216864541477	163.369477423579	0	0	-Inf	0.000811748711438211	0.022882652628035
W_89247	73.2075144917229	122.012524152872	0	0	-Inf	0.000811888604725184	0.022882652628035
W_58340	84.4913596260649	140.818932710108	0	0	-Inf	0.000812128828903842	0.022882652628035
W_6571	5.20199817770211	0	13.0049954442553	Inf	Inf	0.000813776964104316	0.0228975503322055
W_81647	6.50249772212764	0	16.2562443053191	Inf	Inf	0.000814015034391474	0.0228975503322055
W_39689	6.0689978739858	0	15.1724946849645	Inf	Inf	0.00081448700183757	0.0228975503322055
W_53613	5.34649812708273	0	13.3662453177068	Inf	Inf	0.000814504512724551	0.0228975503322055
W_149995	121.808677176966	202.773628712643	0.361249873451536	0.00178154267764017	-9.13265724038125	0.000815031187019506	0.0228993748239645
W_83979	63.4260626889697	105.710104481616	0	0	-Inf	0.000815819624051445	0.0229061516335267
W_101087	71.1969386512642	118.661564418774	0	0	-Inf	0.000816196207631412	0.0229061516335267
W_150901	90.7747762471463	151.291293745244	0	0	-Inf	0.00081798258635865	0.0229375372401654
W_31666	13.3639387402681	0.839072075655677	32.1512387371867	38.3176125984918	5.25993577079409	0.000818522897137518	0.0229375372401654
W_88712	78.9990330862874	131.665055143812	0	0	-Inf	0.000818798445755571	0.0229375372401654
W_90163	7.0804975196501	0	17.7012437991252	Inf	Inf	0.00081955737684511	0.0229375372401654
W_66099	4.47949843079904	0	11.1987460769976	Inf	Inf	0.000819891774712535	0.0229375372401654
W_46102	8.0919971653144	0	20.229992913286	Inf	Inf	0.000820625819590152	0.0229375372401654
W_125434	10.7343698010403	0	26.8359245026008	Inf	Inf	0.000820715328463863	0.0229375372401654
W_160439	65.1722262468603	108.6203770781	0	0	-Inf	0.000821487178882003	0.0229375372401654
W_133785	6.0689978739858	0	15.1724946849645	Inf	Inf	0.000821644949588306	0.0229375372401654
W_29370	4.47949843079904	0	11.1987460769976	Inf	Inf	0.000821939981362651	0.0229375372401654
W_51239	68.8636107672782	114.77268461213	0	0	-Inf	0.000823832150075698	0.0229719805743232
W_119969	592.231798197254	984.162998007811	4.33499848141843	0.0044047566207971	-7.82672197758661	0.000824484154051607	0.0229719805743232
W_141605	6.21349782336641	0	15.533744558416	Inf	Inf	0.000824563932693998	0.0229719805743232
W_1199	5.34649812708273	0	13.3662453177068	Inf	Inf	0.000826600059891635	0.0230157759517272
W_126645	7.22499746903071	0	18.0624936725768	Inf	Inf	0.00082817994865691	0.0230468258439372
W_69620	5.49099807646334	0	13.7274951911584	Inf	Inf	0.000830593792485086	0.0230749465863052
W_138294	82.8991662346407	138.165277057734	0	0	-Inf	0.000830723175096584	0.0230749465863052
W_96771	11.1264961023073	0	27.8162402557682	Inf	Inf	0.00083133144364353	0.0230749465863052
W_95795	7.65849731717256	0	19.1462432929314	Inf	Inf	0.000831440019173898	0.0230749465863052
W_942	69.0035362628783	115.005893771464	0	0	-Inf	0.000831964725459202	0.0230749465863052
W_50034	78.891907657667	131.486512762778	0	0	-Inf	0.000831982345156559	0.0230749465863052
W_51003	4.33499848141843	0	10.8374962035461	Inf	Inf	0.000832641266548872	0.0230803132521848
W_53935	19.1568770629604	0	47.8921926574009	Inf	Inf	0.000833360883350045	0.0230844568116704
W_53612	8.66415595093981	0.471931478106972	20.9524926601891	44.3973195944344	5.47240067406305	0.000834124292388384	0.0230844568116704
W_147489	7.65849731717256	0	19.1462432929314	Inf	Inf	0.000834187267725618	0.0230844568116704
W_159976	13.2115215512058	0	33.0288038780146	Inf	Inf	0.000834928218990103	0.0230855611709942
W_31795	6.93599757026949	0	17.3399939256737	Inf	Inf	0.000835158232320298	0.0230855611709942
W_88711	78.0803664540158	130.133944090026	0	0	-Inf	0.000836212081156337	0.0230904755104523
W_4496	6.79149762088887	0	16.9787440522222	Inf	Inf	0.000836606400218492	0.0230904755104523
W_141036	13.6450897248324	0	34.1127243120811	Inf	Inf	0.000836888088131323	0.0230904755104523
W_74840	6.64699767150826	0	16.6174941787706	Inf	Inf	0.00083757093256856	0.0230904755104523
W_3598	4.76849832956027	0	11.9212458239007	Inf	Inf	0.000838095761292909	0.0230904755104523
W_84050	7.36365640651428	0.471931478106972	17.7012437991252	37.5080803470222	5.22912952305069	0.000838129782593549	0.0230904755104523
W_91343	74.7479581087013	124.579930181169	0	0	-Inf	0.000839636716531907	0.0231078730471954
W_40253	2306.30334394173	3828.80398208009	22.5523867342081	0.00589019099430523	-7.40746986927027	0.000839693229099537	0.0231078730471954
W_108554	6.0689978739858	0	15.1724946849645	Inf	Inf	0.000841102571004757	0.0231338194654054
W_96309	6.50249772212764	0	16.2562443053191	Inf	Inf	0.000841989586851696	0.0231453789423368
W_51103	16.1636150218728	0	40.409037554682	Inf	Inf	0.000842741556095854	0.023153215383265
W_157756	4.47949843079904	0	11.1987460769976	Inf	Inf	0.000843331093732845	0.0231565830222657
W_4311	16.3284942800094	0	40.8212357000235	Inf	Inf	0.000844182783535618	0.0231635685185501
W_135609	7.65849731717256	0	19.1462432929314	Inf	Inf	0.000844519699163915	0.0231635685185501
W_84891	5.20199817770211	0	13.0049954442553	Inf	Inf	0.000845277349263269	0.0231694322054192
W_78180	12.8399795351491	0	32.0999488378729	Inf	Inf	0.000845667922803162	0.0231694322054192
W_96344	6.21349782336641	0	15.533744558416	Inf	Inf	0.000848030815322864	0.0232213407685593
W_85745	254.840743054617	424.734571757695	0	0	-Inf	0.000849174740244184	0.023239831881186
W_53105	5.20199817770211	0	13.0049954442553	Inf	Inf	0.000850264117787003	0.0232465661463892
W_155248	61.525166695249	102.541944492082	0	0	-Inf	0.0008503583583293	0.0232465661463892
W_78923	4.62399838017966	0	11.5599959504491	Inf	Inf	0.000850913257197403	0.0232481041333281
W_51238	69.4292811000913	115.715468500152	0	0	-Inf	0.000851352230411853	0.0232481041333281
W_128263	5.77999797522457	0	14.4499949380614	Inf	Inf	0.000851965192609053	0.0232520384708216
W_12022	15.5649626136553	0	38.9124065341382	Inf	Inf	0.000853077645782633	0.0232594158231181
W_119600	79.8829186058559	133.138197676427	0	0	-Inf	0.000853446047110192	0.0232594158231181
W_74597	11.7459377721894	0	29.3648444304735	Inf	Inf	0.000853951927417981	0.0232594158231181
W_148976	208.905560304228	347.453434093477	1.08374962035461	0.00311912191393981	-8.32464434169705	0.000854169391109272	0.0232594158231181
W_100000	15.1549716492734	1.41579443432092	35.763737471702	25.2605439071782	4.65881379829393	0.000854780506682957	0.0232594158231181
W_70475	7.51399736779194	0	18.7849934194799	Inf	Inf	0.000855049708520758	0.0232594158231181
W_78174	15.1313944400287	0	37.8284861000717	Inf	Inf	0.000855992696148634	0.023272301426541
W_45510	4.19049853203781	0	10.4762463300945	Inf	Inf	0.000857409934581569	0.0232796006522392
W_22847	58.1002577194422	96.8337628657371	0	0	-Inf	0.000857754094365164	0.0232796006522392
W_92738	7.36949741841133	0	18.4237435460283	Inf	Inf	0.000858052325828133	0.0232796006522392
W_66899	4.62399838017966	0	11.5599959504491	Inf	Inf	0.00085856583288833	0.0232796006522392
W_89246	71.6943925327302	119.490654221217	0	0	-Inf	0.000858608380579662	0.0232796006522392
W_118744	98.1449768187547	163.574961364591	0	0	-Inf	0.000860545356232897	0.0233058648174276
W_109144	6.50249772212764	0	16.2562443053191	Inf	Inf	0.000860890253978999	0.0233058648174276
W_138104	6.0689978739858	0	15.1724946849645	Inf	Inf	0.00086117902735647	0.0233058648174276
W_73916	82.9449606502185	138.241601083698	0	0	-Inf	0.00086145695120679	0.0233058648174276
W_54514	72.1781530359888	120.296921726648	0	0	-Inf	0.000863401510140587	0.0233261939444539
W_145617	6.21349782336641	0	15.533744558416	Inf	Inf	0.000863761768067868	0.0233261939444539
W_134681	46.0924706486359	1.78293503186962	112.556774073785	63.1300479612855	5.98025494203582	0.000863818039178757	0.0233261939444539
W_98996	64.6935196137093	107.822532689515	0	0	-Inf	0.000864171800222868	0.0233261939444539
W_148880	15.936504629712	0	39.8412615742799	Inf	Inf	0.000864805974842449	0.0233261939444539
W_22503	77.0520573574993	128.420095595832	0	0	-Inf	0.000865287050786347	0.0233261939444539
W_141021	8.95899686159808	0	22.3974921539952	Inf	Inf	0.000866087339408642	0.0233261939444539
W_65707	73.7223772987776	122.870628831296	0	0	-Inf	0.000866502600830586	0.0233261939444539
W_153494	9.5989544912057	0	23.9973862280143	Inf	Inf	0.000866882006235172	0.0233261939444539
W_152255	23.3474439204829	0	58.3686098012073	Inf	Inf	0.000867030794469696	0.0233261939444539
W_156282	6.79149762088887	0	16.9787440522222	Inf	Inf	0.000867761980579407	0.0233261939444539
W_74080	58.1151984646856	96.8586641078093	0	0	-Inf	0.000867852950746469	0.0233261939444539
W_9677	99.5617080873798	165.936180145633	0	0	-Inf	0.000868703425170232	0.0233364045797355
W_98688	10.5484963047848	0	26.3712407619621	Inf	Inf	0.000871194796804688	0.0233515028842535
W_40888	90.4952095834748	6.08308629070627	217.113394522628	35.691322487786	5.15750145413986	0.00087120323620825	0.0233515028842535
W_30658	4.47949843079904	0	11.1987460769976	Inf	Inf	0.000871835820635666	0.0233515028842535
W_106102	77.950971897033	129.918286495055	0	0	-Inf	0.000873186135845607	0.0233515028842535
W_160437	61.6914783550149	102.819130591692	0	0	-Inf	0.000873656200588544	0.0233515028842535
W_136894	7.80299726655317	0	19.5074931663829	Inf	Inf	0.000873956281895697	0.0233515028842535
W_87492	4.33499848141843	0	10.8374962035461	Inf	Inf	0.00087396738233775	0.0233515028842535
W_130764	7.51399736779194	0	18.7849934194799	Inf	Inf	0.000874509362846618	0.0233515028842535
W_73005	6.79149762088887	0	16.9787440522222	Inf	Inf	0.000875679477666885	0.0233515028842535
W_61860	8.91775996569274	0	22.2943999142318	Inf	Inf	0.000876295991412688	0.0233515028842535
W_101947	7.65856564265732	0	19.1464141066433	Inf	Inf	0.000876463486215145	0.0233515028842535
W_91140	4.47949843079904	0	11.1987460769976	Inf	Inf	0.000876786450610099	0.0233515028842535
W_68494	12.5714955961134	0	31.4287389902836	Inf	Inf	0.000877043674728632	0.0233515028842535
W_110873	4.47949843079904	0	11.1987460769976	Inf	Inf	0.000877186175597786	0.0233515028842535
W_127811	8.0919971653144	0	20.229992913286	Inf	Inf	0.000877240526957328	0.0233515028842535
W_149148	4.62399838017966	0	11.5599959504491	Inf	Inf	0.000877283682993888	0.0233515028842535
W_14463	56.5893865789777	94.3156442982962	0	0	-Inf	0.00087750262013212	0.0233515028842535
W_60901	4.19049853203781	0	10.4762463300945	Inf	Inf	0.000877852683093268	0.0233515028842535
W_130557	77.5092767522356	129.182127920393	0	0	-Inf	0.000878787567716838	0.0233515028842535
W_59340	69.3511750926399	115.585291821066	0	0	-Inf	0.000878960106865995	0.0233515028842535
W_76315	5.92449792460518	0	14.811244811513	Inf	Inf	0.000879409750962832	0.0233515028842535
W_159294	4.33499848141843	0	10.8374962035461	Inf	Inf	0.000879625073357241	0.0233515028842535
W_145439	4.76849832956027	0	11.9212458239007	Inf	Inf	0.00088031908664316	0.0233574229570007
W_30574	18.7263018133681	1.41579443432092	44.692062881939	31.5667739599326	4.98033492348815	0.000881846310514626	0.0233854323734868
W_64271	68.2093944965333	113.682324160889	0	0	-Inf	0.000886074940646667	0.0234850113878505
W_9204	15.6061995095606	0	39.0154987739016	Inf	Inf	0.000887675366918443	0.0235148618832722
W_67630	15.0724295319779	1.41579443432092	35.5573821784634	25.1147916085137	4.65046539909834	0.000889913988141985	0.0235555467347104
W_12832	8.0919971653144	0	20.229992913286	Inf	Inf	0.000890161213568205	0.0235555467347104
W_105800	61.3913915663352	102.318985943892	0	0	-Inf	0.000891442583116108	0.0235678280148331
W_76263	5.92449792460518	0	14.811244811513	Inf	Inf	0.000891575828913631	0.0235678280148331
W_131823	7.65849731717256	0	19.1462432929314	Inf	Inf	0.000893153099815992	0.0235856859553648
W_6997	17.9595722465253	0	44.8989306163133	Inf	Inf	0.000893202626016841	0.0235856859553648
W_21049	6.50249772212764	0	16.2562443053191	Inf	Inf	0.000895466573678014	0.0236316145104775
W_56484	65.2011688660933	108.668614776822	0	0	-Inf	0.000895895044962647	0.0236316145104775
W_46366	500.617749689119	833.39958315266	1.44499949380614	0.00173386155094999	-9.17179558087297	0.000897211852789811	0.0236436347547008
W_153112	59.2671757721945	98.7786262869908	0	0	-Inf	0.000898219237171105	0.0236436347547008
W_3316	16.3051302324212	1.88772591242789	37.9312367124112	20.093614471619	4.3286651966016	0.000898365555733661	0.0236436347547008
W_31099	5.0574982283215	0	12.6437455708037	Inf	Inf	0.000898967520393103	0.0236436347547008
W_130323	7.51399736779194	0	18.7849934194799	Inf	Inf	0.000899006302022935	0.0236436347547008
W_34433	6.50249772212764	0	16.2562443053191	Inf	Inf	0.000899211436728487	0.0236436347547008
W_62892	4.19049853203781	0	10.4762463300945	Inf	Inf	0.00089988207704494	0.023646304140105
W_36883	5.92449792460518	0	14.811244811513	Inf	Inf	0.000900883691853822	0.023646304140105
W_7156	5.63549802584396	0	14.0887450646099	Inf	Inf	0.000901169042559438	0.023646304140105
W_156339	16.1222414749979	0	40.3056036874948	Inf	Inf	0.000901220302980407	0.023646304140105
W_127179	7.94749721593378	0	19.8687430398345	Inf	Inf	0.000902149952301027	0.023649630951118
W_127730	6.50249772212764	0	16.2562443053191	Inf	Inf	0.000902300902591558	0.023649630951118
W_149777	53.8369207314613	89.7282012191021	0	0	-Inf	0.000903232587697385	0.0236558829545813
W_76687	4.91299827894088	0	12.2824956973522	Inf	Inf	0.000903834322344053	0.0236558829545813
W_98902	5.0574982283215	0	12.6437455708037	Inf	Inf	0.000904047345770545	0.0236558829545813
W_131880	75.8425854711797	126.404309118633	0	0	-Inf	0.0009044522410344	0.0236558829545813
W_33311	14.5533263170215	0	36.3833157925536	Inf	Inf	0.000904924580859867	0.0236558829545813
W_78790	6.0689978739858	0	15.1724946849645	Inf	Inf	0.000906354324154567	0.0236807749920047
W_31060	6.50249772212764	0	16.2562443053191	Inf	Inf	0.000907339576344122	0.0236940334865219
W_66848	6.0689978739858	0	15.1724946849645	Inf	Inf	0.000908830916014415	0.0237193109902648
W_36239	7.51399736779194	0	18.7849934194799	Inf	Inf	0.000909767406103569	0.0237193109902648
W_94225	57.129074969462	95.2151249491034	0	0	-Inf	0.000910611096731303	0.0237193109902648
W_149955	7.80299726655317	0	19.5074931663829	Inf	Inf	0.000910747003755139	0.0237193109902648
W_81029	11.8284798894848	0	29.5711997237121	Inf	Inf	0.000911561965793571	0.0237193109902648
W_136259	81.7847018821363	136.307836470227	0	0	-Inf	0.00091160734630303	0.0237193109902648
W_120139	13.0464373166149	0	32.6160932915373	Inf	Inf	0.000911655711785537	0.0237193109902648
W_74599	12.2000902310263	0	30.5002255775657	Inf	Inf	0.000912184863548251	0.0237206331323323
W_24811	4.0459985826572	0	10.114996456643	Inf	Inf	0.000915163857083995	0.0237856266628906
W_134550	60.9139505803198	101.5232509672	0	0	-Inf	0.000915906276456776	0.0237924527236729
W_83205	8.54621794963606	0	21.3655448740901	Inf	Inf	0.000916899376218633	0.0238057801396241
W_5814	6.79149762088887	0	16.9787440522222	Inf	Inf	0.000917396797785419	0.0238062308750282
W_141456	4.0459985826572	0	10.114996456643	Inf	Inf	0.00091870164626051	0.0238257676154778
W_161607	62.1990515019282	103.665085836547	0	0	-Inf	0.00091911057568883	0.0238257676154778
W_20033	73.4918854000793	122.486475666799	0	0	-Inf	0.000920260513490549	0.023835051926367
W_130558	72.3803035820589	120.633839303431	0	0	-Inf	0.000920823975241633	0.023835051926367
W_21411	4.47949843079904	0	11.1987460769976	Inf	Inf	0.000921161445504811	0.023835051926367
W_9675	71.1409488647683	118.568248107947	0	0	-Inf	0.000921391299512918	0.023835051926367
W_24686	9.82015554598472	0.471931478106972	23.8424916478014	50.5210878143564	5.65881379829393	0.000922891982391239	0.0238614251338798
W_38638	4.76849832956027	0	11.9212458239007	Inf	Inf	0.000923986556608541	0.0238772763638445
W_27343	4.76849832956027	0	11.9212458239007	Inf	Inf	0.00092566187921619	0.0239081107241307
W_147842	69.3375434354279	115.56257239238	0	0	-Inf	0.000926273059883544	0.0239114424985034
W_57468	4.0459985826572	0	10.114996456643	Inf	Inf	0.000927221519121493	0.023912261466408
W_55688	7.36949741841133	0	18.4237435460283	Inf	Inf	0.000927434389907209	0.023912261466408
W_140021	7.22499746903071	0	18.0624936725768	Inf	Inf	0.000927751382564407	0.023912261466408
W_121704	5.49099807646334	0	13.7274951911584	Inf	Inf	0.000930042083279552	0.0239588503427704
W_3099	4.33499848141843	0	10.8374962035461	Inf	Inf	0.000930558335845185	0.0239597029462943
W_158909	53.7942541063952	89.6570901773253	0	0	-Inf	0.000932067921842612	0.0239735551445753
W_148637	4.47949843079904	0	11.1987460769976	Inf	Inf	0.000932348174254636	0.0239735551445753
W_126733	4.47949843079904	0	11.1987460769976	Inf	Inf	0.000932546639925102	0.0239735551445753
W_100628	14.2024369116598	0	35.5060922791496	Inf	Inf	0.000933590615271095	0.0239879578296858
W_108675	103.944677073939	173.241128456564	0	0	-Inf	0.000934346108700439	0.0239949370950051
W_6343	75.5788593525044	125.964765587507	0	0	-Inf	0.000934953335297379	0.0239981034665616
W_136987	63.5165496091633	105.860916015272	0	0	-Inf	0.000937472185380454	0.024041048474908
W_160627	4.33499848141843	0	10.8374962035461	Inf	Inf	0.000937596042558421	0.024041048474908
W_106821	4.33499848141843	0	10.8374962035461	Inf	Inf	0.000939252786043209	0.0240604547919529
W_110879	57.1256794430951	95.2094657384918	0	0	-Inf	0.000939605403626475	0.0240604547919529
W_99054	4.62399838017966	0	11.5599959504491	Inf	Inf	0.000939808447913143	0.0240604547919529
W_30783	56.1705688977499	2.23752553508181	137.070133941752	61.2596959420803	5.93686630113306	0.000941321406279478	0.024086753631269
W_155583	4.0459985826572	0	10.114996456643	Inf	Inf	0.000941965847352051	0.0240908129810151
W_114769	6.21349782336641	0	15.533744558416	Inf	Inf	0.000944828159168197	0.0241468075504764
W_47567	9.82015554598472	0.471931478106972	23.8424916478014	50.5210878143564	5.65881379829393	0.000945129127958756	0.0241468075504764
W_21247	4.0459985826572	0	10.114996456643	Inf	Inf	0.000945762931335032	0.0241480255068846
W_147631	54.6425677519021	4.40494213939492	129.999006170663	29.5120803081695	4.88323371489476	0.000946150706994894	0.0241480255068846
W_2159	6.21349782336641	0	15.533744558416	Inf	Inf	0.000946757609300228	0.024151085311316
W_70811	13.2939953430165	0	33.2349883575413	Inf	Inf	0.00094759197480347	0.0241541112525672
W_153014	6.64699767150826	0	16.6174941787706	Inf	Inf	0.000947850383091264	0.0241541112525672
W_149467	10.1357173928228	0	25.339293482057	Inf	Inf	0.000949517439344328	0.024184165288693
W_24093	6.21349782336641	0	15.533744558416	Inf	Inf	0.000950243641230717	0.0241902372528908
W_131983	5.20199817770211	0	13.0049954442553	Inf	Inf	0.0009509322173434	0.0241953456429242
W_87870	10.114996456643	0	25.2874911416075	Inf	Inf	0.00095231255846791	0.0241979970252908
W_65051	8.95899686159808	0	22.3974921539952	Inf	Inf	0.000952328018285127	0.0241979970252908
W_101066	55.3018623108503	92.1697705180838	0	0	-Inf	0.000952500306379668	0.0241979970252908
W_49102	5.34649812708273	0	13.3662453177068	Inf	Inf	0.000953396371764091	0.0242083594858071
W_140637	64.7388989786832	107.898164964472	0	0	-Inf	0.000954815781244292	0.0242319931381292
W_110898	4.0459985826572	0	10.114996456643	Inf	Inf	0.000956014030281882	0.0242412750086827
W_103657	5.34649812708273	0	13.3662453177068	Inf	Inf	0.000956866245151547	0.0242412750086827
W_100747	8.66999696283686	0	21.6749924070921	Inf	Inf	0.000957008010100239	0.0242412750086827
W_53848	7.0804975196501	0	17.7012437991252	Inf	Inf	0.000957136851522499	0.0242412750086827
W_149094	12.3238692442271	0	30.8096731105677	Inf	Inf	0.000957865539068724	0.024243774294794
W_112541	4.0459985826572	0	10.114996456643	Inf	Inf	0.00095821330142763	0.024243774294794
W_130417	5.20199817770211	0	13.0049954442553	Inf	Inf	0.000959234986108194	0.0242572478129043
W_127292	6.79149762088887	0	16.9787440522222	Inf	Inf	0.000960394017445445	0.0242741790647908
W_106898	4.91299827894088	0	12.2824956973522	Inf	Inf	0.000961797198976667	0.024285048753603
W_3466	4.0459985826572	0	10.114996456643	Inf	Inf	0.000962263449095803	0.024285048753603
W_112900	4.76849832956027	0	11.9212458239007	Inf	Inf	0.000962293220424076	0.024285048753603
W_155006	67.668744754968	112.78124125828	0	0	-Inf	0.000964158135038924	0.0243189724610731
W_101865	7.36949741841133	0	18.4237435460283	Inf	Inf	0.000964618246237765	0.0243189724610731
W_147517	8.17460760809461	0	20.4365190202365	Inf	Inf	0.000965252925806523	0.0243226080237528
W_125502	13.1289794339104	0	32.8224485847759	Inf	Inf	0.000965814255601224	0.0243243925521913
W_102317	55.5372524912808	92.562087485468	0	0	-Inf	0.000967448945101569	0.0243531945114654
W_43973	65.2736284554342	0	163.184071138586	Inf	Inf	0.000969027824436076	0.0243805630714282
W_69773	200.88990659024	334.094011236831	1.08374962035461	0.00324384629446819	-8.26807882375736	0.000970833592189403	0.0243814206462669
W_29973	270.279285467722	450.465475779536	0	0	-Inf	0.000971412885412792	0.0243814206462669
W_150910	1030.85948869105	1712.3191498432	8.66999696283686	0.00506330666431593	-7.62570441947626	0.000971501078754463	0.0243814206462669
W_22967	16.1636150218728	0	40.409037554682	Inf	Inf	0.000971556954071581	0.0243814206462669
W_68387	7.51399736779194	0	18.7849934194799	Inf	Inf	0.000972653876666388	0.0243814206462669
W_12344	4.47949843079904	0	11.1987460769976	Inf	Inf	0.000972937632127884	0.0243814206462669
W_68656	75.392531419854	125.65421903309	0	0	-Inf	0.000972964842448779	0.0243814206462669
W_126106	77.3114993267636	128.852498877939	0	0	-Inf	0.000972995189735071	0.0243814206462669
W_119981	59.4509920836039	99.0849868060065	0	0	-Inf	0.000974580728751447	0.0243977383848426
W_70740	13.7483527783077	0	34.3708819457692	Inf	Inf	0.000974630363790546	0.0243977383848426
W_130763	7.65849731717256	0	19.1462432929314	Inf	Inf	0.000975935984096729	0.0244097690912229
W_8859	4.47949843079904	0	11.1987460769976	Inf	Inf	0.000976095424639949	0.0244097690912229
W_111693	59.984587932773	99.9743132212884	0	0	-Inf	0.000978495611418331	0.024457458351933
W_68804	16.1636150218728	0	40.409037554682	Inf	Inf	0.000982673185460613	0.0245439410734559
W_37661	4.0459985826572	0	10.114996456643	Inf	Inf	0.00098294549247597	0.0245439410734559
W_141604	5.63549802584396	0	14.0887450646099	Inf	Inf	0.00098360337863019	0.0245480078239915
W_781	13.2322424873856	0	33.0806062184641	Inf	Inf	0.000985277998036694	0.0245713750346398
W_77560	69.0686724385083	115.114454064181	0	0	-Inf	0.000985530650209691	0.0245713750346398
W_126192	27.7681140942007	1.41579443432092	67.2965935840204	47.5327434213987	5.5708497661726	0.000986214270235153	0.0245760631462117
W_109845	5.77999797522457	0	14.4499949380614	Inf	Inf	0.000987034768203408	0.0245841557786072
W_56451	7.22499746903071	0	18.0624936725768	Inf	Inf	0.000989155550397022	0.0246151433934585
W_14748	4.47949843079904	0	11.1987460769976	Inf	Inf	0.000989690128941244	0.0246151433934585
W_155175	18.5582246547428	0	46.3955616368571	Inf	Inf	0.000989768016264492	0.0246151433934585
W_38294	6.79149762088887	0	16.9787440522222	Inf	Inf	0.000990486064621839	0.0246154555630631
W_34816	56.3801616976337	93.9669361627228	0	0	-Inf	0.000991142148024188	0.0246154555630631
W_130042	19.7554611456931	0	49.3886528642327	Inf	Inf	0.00099132336787073	0.0246154555630631
W_106051	6.93599757026949	0	17.3399939256737	Inf	Inf	0.000991774320019459	0.0246154555630631
W_99487	4.47949843079904	0	11.1987460769976	Inf	Inf	0.000992262465629424	0.0246154555630631
[truncated: 107,649 more rows]
