# Supplementary material for: Gene network analysis identifies a central post-transcriptional regulator of cellular stress survival
Source: eLife. 2018 Mar 14;7:e33684. doi: 10.7554/eLife.33684 (PMC5869019; doi:10.7554/eLife.33684)
Supplement: Figure 5—source data 2. — These files include the sliding window analysis files generated from mapping the reads from the RNA-Seq experiment of the PP7 affinity purified total RNA samples. Figure 5D can be created using the scripts in https://github.com/mtien/Sliding_window_analysis. [file elife-33684-fig5-data2.zip › POSvsNEG_p10_BMA1000_POS_windowInfo_RhopperCongruent.txt]

id	baseMean	baseMeanA	baseMeanB	foldChange	log2FoldChange	pval	padj	proximal_genes	left	right
W_159668	1474.51834489396	2454.53731278217	4.48989306163133	0.00182922175933114	-9.09455429886269	2.66387515704248e-05	0.0164316456980352	CCNA_03825,CCNA_03826,	3991800	3991825
W_159667	1933.7222390531	3218.91380338487	5.93489255543747	0.00184375628486746	-9.08313631753392	4.99972202711674e-05	0.0164316456980352	CCNA_03825,CCNA_03826,	3991775	3991800
W_85746	819.203181455504	1365.33863575917	0	0	-Inf	7.9722294761436e-05	0.0164316456980352	CCNA_01997,CCNA_01996,	2143625	2143650
W_7182	768.82644686482	1281.37741144137	0	0	-Inf	0.000146316486657944	0.0164316456980352	CCNA_00167,	179525	179550
W_39728	1212.92252798901	2015.82627683298	8.56690472307349	0.0042498229244897	-7.87838155430179	0.000151055263389133	0.0164316456980352	CCNA_00913,CCNA_00914,	993175	993200
W_39729	843.308836509545	1401.04204496319	6.70902382907818	0.00478859564079282	-7.70618166818457	0.000191119987686065	0.0164316456980352	CCNA_00913,CCNA_00914,	993200	993225
W_40254	2347.25607548375	3901.6343663805	15.6886391386289	0.00402104289264376	-7.95821455914943	0.000387557362071221	0.0180157622423576	CCNA_00930,CCNA_00929,	1006325	1006350
W_40263	619.07948858969	1030.11331490671	2.52874911416075	0.00245482616093528	-8.67016342127751	0.000715285555830134	0.0216554679609972	CCNA_00930,	1006550	1006575
W_40253	2306.30334394173	3828.80398208009	22.5523867342081	0.00589019099430523	-7.40746986927027	0.000839693229099537	0.0231078730471954	CCNA_00930,CCNA_00929,	1006300	1006325
W_150910	1030.85948869105	1712.3191498432	8.66999696283686	0.00506330666431593	-7.62570441947626	0.000971501078754463	0.0243814206462669	CCNA_03617,CCNA_03618,	3772725	3772750
W_71262	13646.1425048946	22614.0704845755	194.250535373146	0.00858980852233743	-6.86315831243142	0.00111813898870561	0.0258621793143243	CCNA_01660,	1781525	1781550
W_85747	1898.11821630208	3158.95452877307	6.86374759557918	0.0021727908816228	-8.84623495439665	0.00126890633159291	0.0274915288062995	CCNA_01997,CCNA_01996,	2143650	2143675
W_40252	934.385551897838	1550.56592219197	10.114996456643	0.00652342239170578	-7.26015523858913	0.001381706479902	0.0287170261267142	CCNA_00930,CCNA_00929,	1006275	1006300
W_71261	13476.9979906263	22337.2208006509	186.663775589528	0.00835662490223891	-6.90286390455339	0.0013882078010833	0.0287918129885909	CCNA_01660,	1781500	1781525
W_40257	646.455798289055	1072.6096655024	7.22499746903071	0.00673590561543799	-7.21391236138449	0.00147077097939828	0.0295706778232141	CCNA_00930,CCNA_00929,	1006400	1006425
W_50321	823.132969853187	1366.10828511342	8.66999696283686	0.00634649321529957	-7.29982464055485	0.00150250498543334	0.0298394962865996	CCNA_01154,	1258000	1258025
W_40255	1802.23786013643	2979.09581958789	36.9509209592438	0.0124034012992423	-6.33312039459189	0.00213946426052837	0.0352478513885721	CCNA_00930,CCNA_00929,	1006350	1006375
W_40256	1520.99794731326	2513.01179728791	32.9771723512769	0.0131225696540169	-6.25180593444451	0.00217366388253348	0.0354644190210219	CCNA_00930,CCNA_00929,	1006375	1006400
W_71260	18484.9321389237	30607.1928551839	301.541064533405	0.00985196734506585	-6.66537243871616	0.00227478857660666	0.0362256793557881	CCNA_01660,	1781475	1781500
W_143103	796.073213930347	1319.32285916591	11.1987460769976	0.00848825289366816	-6.88031664502041	0.00229407041209545	0.0364157976106957	CCNA_03409,	3577550	3577575
W_71259	28083.8718351473	46457.1745251546	523.917800136457	0.0112774357349859	-6.47041712496164	0.00232414429007558	0.0365522736162169	CCNA_01660,	1781450	1781475
W_85748	1632.9388612965	2715.78477085228	8.66999696283686	0.00319244627037068	-8.29112194543011	0.00264138870961202	0.0389492911417366	CCNA_01997,CCNA_01996,	2143675	2143700
W_159666	1204.13986330132	1994.13560997357	19.1462432929314	0.00960127445554474	-6.70255836542629	0.00265807192509261	0.0389968589522215	CCNA_03825,CCNA_03826,	3991750	3991775
W_150909	809.049009771448	1338.3000198291	15.1724946849645	0.0113371399986245	-6.46279944986504	0.00367420514605049	0.0454462606616774	CCNA_03617,CCNA_03618,	3772700	3772725
W_50320	870.494723914867	1439.98704365457	16.2562443053191	0.0112891601191509	-6.46891803200819	0.00385398024497826	0.0465196157165232	CCNA_01154,CCNA_01153,	1257975	1258000
W_71258	20425.0752328928	33688.2472510755	530.317205618821	0.0157419055276582	-5.98924600287407	0.00393727479335276	0.0470699443511199	CCNA_01660,	1781425	1781450
W_71257	9018.30359117327	14851.7723825305	268.100404137472	0.0180517447501975	-5.79171790552603	0.00452493387384394	0.0502017294894412	CCNA_01660,	1781400	1781425
W_40264	728.099318769167	1200.42502713537	19.6107562198582	0.0163365106329516	-5.93575632318967	0.00513095031936678	0.0532643555238432	CCNA_00930,	1006575	1006600
W_71256	2911.15502732163	4765.29289306106	129.948228712485	0.0272697254142988	-5.19655601630643	0.00563039659363745	0.055664148141643	CCNA_01660,	1781375	1781400
W_7181	689.612256281484	1136.38295829109	19.4562032670691	0.0171211677587348	-5.86807508486507	0.00566017100658975	0.0557646581840575	CCNA_00167,	179500	179525
W_40262	753.594381556234	1235.27874876422	31.0678307442559	0.0251504616066101	-5.31327131056079	0.00730043123435595	0.0627835938437736	CCNA_00930,	1006525	1006550
W_57223	611.162142232402	1011.61940616727	10.4762463300945	0.0103559167274044	-6.59340092018148	0.00839543784680517	0.0671283074529294	CCNA_01303,	1430550	1430575
W_71263	4341.60307168836	7092.33036352133	215.512133938913	0.0303866462633182	-5.04041873460108	0.0131448523008828	0.0824295935256422	CCNA_01660,	1781550	1781575
W_126231	841.701081681585	1373.83188320638	43.5048793943972	0.0316668144961532	-4.98088444213537	0.0161335515666057	0.0913417995419544	CCNA_03002,	3155750	3155775
W_57224	818.008209878959	1341.46538407508	32.8224485847759	0.0244676075688725	-5.35298314750181	0.0228345730073519	0.108526593390318	CCNA_01303,	1430575	1430600
W_146566	2036.28749883586	3303.15570564283	135.985188625414	0.0411682647575798	-4.60232354943212	0.0228782231434028	0.108619539079114	CCNA_03506,CCNA_03505,	3664125	3664150
W_120502	761.848062069704	1235.23877347814	51.7619949570449	0.0419044447668164	-4.57675291236678	0.0265071762017419	0.11735477795236	CCNA_02860,	3012525	3012550
W_40260	1264.92176340158	1995.25089260291	169.428069599601	0.0849156716219149	-3.55782535466834	0.0271231012256237	0.118671077332031	CCNA_00930,	1006475	1006500
W_40261	1447.52788789686	2282.83914130248	194.56100778842	0.0852276466914843	-3.55253469271792	0.0273660479448068	0.119182536154699	CCNA_00930,	1006500	1006525
W_120501	983.824002267896	1605.40508603961	51.452376610331	0.0320494665538026	-4.96355584561677	0.0282039172711855	0.121030828788343	CCNA_02860,	3012500	3012525
W_149782	2950.46213781153	4806.51534837707	166.382321963216	0.0346159972253903	-4.85241727954002	0.0294826856429351	0.123839266562184	CCNA_03589,CCNA_03590,	3744525	3744550
W_40265	1124.07856340912	1799.80326367901	110.49151300428	0.0613908837893883	-4.02583175060087	0.029967182526009	0.12506922920929	CCNA_00930,	1006600	1006625
W_149789	865.721983571729	1359.67844154156	124.787296616976	0.0917770649327174	-3.44572252025184	0.0356027233908504	0.137182521596913	CCNA_03589,CCNA_03590,	3744700	3744725
W_143104	761.21169965473	1237.13701047645	47.3237334221512	0.0382526211902154	-4.70829758056919	0.0422602314136586	0.150278770870762	CCNA_03410,CCNA_03409,	3577575	3577600
W_149788	734.658277564071	1159.85227536239	96.8672808665968	0.0835169123898398	-3.58178781314238	0.0446744777647004	0.154755560770517	CCNA_03589,CCNA_03590,	3744675	3744700
W_71255	844.377633578505	1321.48978016537	128.709413698205	0.0973972070234993	-3.35997578780715	0.0453543203440078	0.156123099881344	CCNA_01660,	1781350	1781375
W_149781	1472.1314366865	2335.33712087314	177.322910406526	0.0759303266417603	-3.71917997531715	0.0489225370760604	0.162995762120606	CCNA_03589,CCNA_03590,	3744500	3744525
W_126232	675.961837594371	1082.70256930951	65.8507400216548	0.0608207109581818	-4.03929350905468	0.05007481709408	0.165026165869562	CCNA_03002,	3155775	3155800
W_146565	885.613736208161	1422.07624591151	80.919971653144	0.0569026955381544	-4.13535919370302	0.0509152490190339	0.166582252349006	CCNA_03506,CCNA_03505,	3664100	3664125
W_146567	2607.11996859981	4145.44535183962	299.631893740096	0.0722797837890031	-3.79026399910901	0.0545393998227319	0.173250197758585	CCNA_03506,	3664150	3664175
W_130577	638.634656154013	1044.22982883658	30.2418971301656	0.0289609588761312	-5.10974681998696	0.0593402521105674	0.182243333260856	CCNA_03114,CCNA_03113,	3264400	3264425
W_149783	2945.79833638618	4769.87711877061	209.680162809527	0.043959237856335	-4.50768981600845	0.05940591544314	0.182328485892664	CCNA_03589,CCNA_03590,	3744550	3744575
W_130578	721.629081334219	1187.78347412103	22.3974921539952	0.0188565446834234	-5.72879085229779	0.0650814233139432	0.192599378297932	CCNA_03114,CCNA_03113,	3264425	3264450
W_57227	1119.14908617418	1860.91347847555	6.50249772212764	0.00349425042987729	-8.16080127600818	0.0686651317007953	0.199101103413842	CCNA_01303,	1430650	1430675
W_57225	729.443596165837	1184.74045211026	46.4983122491966	0.0392476783977231	-4.67124887241127	0.072428949787912	0.205419023161713	CCNA_01303,	1430600	1430625
W_57228	1897.84459452999	3154.81715171609	12.3857587508275	0.00392598307768491	-7.99273033034824	0.0726441012783016	0.205694055723679	CCNA_01303,	1430675	1430700
W_146575	645.959903080154	1045.18825304765	47.1173781289125	0.0450802790708025	-4.47135974319057	0.0759079297276383	0.211244439954835	CCNA_03506,	3664350	3664375
W_40266	1421.24079559508	2164.98802256135	305.619955145678	0.141164732534689	-2.82454839262763	0.0858525679538876	0.227877152750269	CCNA_00930,	1006625	1006650
W_57229	3742.30361950539	6224.75251940701	18.6302696529789	0.002992933388901	-8.38422411426964	0.0928697585015206	0.239690398880525	CCNA_01303,	1430700	1430725
