# Supplementary material for: Gene network analysis identifies a central post-transcriptional regulator of cellular stress survival
Source: eLife. 2018 Mar 14;7:e33684. doi: 10.7554/eLife.33684 (PMC5869019; doi:10.7554/eLife.33684)
Supplement: Figure 5—source data 2. — These files include the sliding window analysis files generated from mapping the reads from the RNA-Seq experiment of the PP7 affinity purified total RNA samples. Figure 5D can be created using the scripts in https://github.com/mtien/Sliding_window_analysis. [file elife-33684-fig5-data2.zip › POSvsNEG_p10_BMA1000_POS_windowInfo_RhopperNotCongruent.txt]

id	baseMean	baseMeanA	baseMeanB	foldChange	log2FoldChange	pval	padj	proximal_genes	left	right
W_84411	834.709712825838	1391.18285470973	0	0	-Inf	1.4713797833534e-05	0.0164316456980352	CCNA_01966,	2110250	2110275
W_84410	774.726008101725	1291.21001350288	0	0	-Inf	3.22937553065152e-05	0.0164316456980352	CCNA_01966,	2110225	2110250
W_130233	1798.8381603017	2998.06360050283	0	0	-Inf	7.39490254961704e-05	0.0164316456980352	CCNA_03104,CCNA_03105,	3255800	3255825
W_130234	662.307758711179	1103.84626451863	0	0	-Inf	0.000134647578129788	0.0164316456980352	CCNA_03104,CCNA_03105,	3255825	3255850
W_87141	949.403967470361	1575.35566768806	10.4764171438064	0.00665019167333892	-7.23238836176398	0.000183200646180316	0.0164316456980352	CCNA_02034,	2178500	2178525
W_87142	830.99330319476	1379.00231457576	8.97978612326266	0.00651179916693993	-7.26272807911932	0.000186113278567195	0.0164316456980352	CCNA_02034,	2178525	2178550
W_119971	871.214116289498	1450.81936090432	1.80624936725768	0.00124498570665049	-9.64965510547141	0.000249449347548875	0.0169982521427781	CCNA_02846,	2999250	2999275
W_109742	3450.52087012198	5729.36500180039	32.2546726043739	0.0056297115987964	-7.47272326744423	0.000626720280258662	0.0205821580781636	CCNA_02596,CCNA_02595,	2743525	2743550
W_58343	839.653864888611	1384.45679794225	22.4494653081567	0.0162153599458819	-5.94649514091932	0.000667076162614075	0.021043452229028	CCNA_01344,CCNA_01345,	1458550	1458575
W_109743	23302.8905007986	38643.1777995443	292.459552680074	0.00756820658479911	-7.04583281506545	0.00106094922475818	0.0252733725817439	CCNA_02596,CCNA_02595,	2743550	2743575
W_119970	902.569194720517	1500.42865921738	5.77999797522457	0.00385223112056485	-8.02009002216347	0.00107373960872377	0.0254161084470701	CCNA_02846,	2999225	2999250
W_120007	844.88789692337	1396.96478849049	16.7725595726955	0.0120064297331498	-6.38004897895041	0.00110645435553399	0.0257064338954143	CCNA_02846,	3000150	3000175
W_125709	663.550978971568	1105.91829828595	0	0	-Inf	0.00127300167227977	0.0275428241397705	CCNA_02987,CCNA_02988,	3142700	3142725
W_109744	32671.6215175689	54122.9994200527	494.554663843102	0.00913760636221998	-6.77396799045291	0.00139995012362524	0.0288987421864686	CCNA_02596,CCNA_02595,	2743575	2743600
W_130232	1128.54991569227	1873.9322480579	10.4764171438064	0.00559060614633423	-7.48277957280973	0.00163775267244288	0.0309748875005502	CCNA_03104,CCNA_03105,	3255775	3255800
W_109745	11905.737698703	19706.9963451692	203.849729003549	0.0103440283558746	-6.59505805467791	0.00164529403522915	0.0310346638292177	CCNA_02596,CCNA_02595,	2743600	2743625
W_125213	2609.12712842094	4317.30561982894	46.8593913089363	0.0108538508586735	-6.52564919972698	0.00251527420535819	0.0379826590049019	CCNA_02975,	3130300	3130325
W_58344	1409.64054330835	2335.60456828711	20.6945058402128	0.00886044929060479	-6.81840442867037	0.00331090770819844	0.0432437799877556	CCNA_01344,CCNA_01345,	1458575	1458600
W_125214	3574.2310187264	5907.474355732	74.3660132179906	0.0125884614540618	-6.31175422031838	0.00382997233157643	0.0463918729660174	CCNA_02975,	3130325	3130350
W_120005	626.810975539968	1024.90198404849	29.6744627771874	0.0289534640766033	-5.11012022300543	0.00406107667433534	0.047938621540729	CCNA_02846,	3000100	3000125
W_17189	971.924563124065	1619.87427187344	0	0	-Inf	0.0043054498380507	0.0490578198017159	CCNA_00415,CCNA_00416,	429700	429725
W_125215	1112.82790573737	1836.58184052072	27.1970035623404	0.0148084898599614	-6.07743166478802	0.00476415698247964	0.0514709860177338	CCNA_02975,	3130350	3130375
W_120006	967.222891092989	1581.83039101979	45.3116412027906	0.028645069319713	-5.12556936074662	0.00716311957100831	0.0622208967465935	CCNA_02846,	3000125	3000150
W_147700	707.829120743543	1166.22853929705	20.229992913286	0.0173465081942513	-5.84921090840244	0.00731620619170147	0.0628134807905948		3692475	3692500
W_46364	765.645844974329	1257.70423933335	27.558253435792	0.0219115532681986	-5.51216443192312	0.00954832766737827	0.0712948565398921	CCNA_01058,CCNA_01057,	1159075	1159100
W_147699	1118.49089945147	1830.1594760877	50.9880344971161	0.0278598860718478	-5.16566683147362	0.0112041035390079	0.0766017880347244		3692450	3692475
W_58345	3175.63335840612	5186.30793348107	159.621495793689	0.0307774813684367	-5.02198101418197	0.0123467840052468	0.0803411240471582	CCNA_01344,CCNA_01345,	1458600	1458625
W_17188	2084.4990216146	3469.17626595586	7.48315510271889	0.00215704090223189	-8.85673075123853	0.0142631041919048	0.0860529836284009	CCNA_00415,CCNA_00416,	429675	429700
W_125710	2251.90552715116	3743.85211003536	13.9856528248465	0.00373563175408508	-8.06443203859193	0.0156649333066772	0.0899475580778356	CCNA_02987,CCNA_02988,	3142725	3142750
W_88619	1639.96330894932	2646.64014298302	129.948057898773	0.0490992544805538	-4.34815507084318	0.0158907083577723	0.0906082818744313	CCNA_02064,	2215450	2215475
W_58346	4942.388135661	8048.91266120338	282.601347347424	0.0351104999200193	-4.83195365163073	0.0176120544943758	0.0952056515469104	CCNA_01344,CCNA_01345,	1458625	1458650
W_140779	674.301548561323	1104.87858800865	28.4359893903318	0.0257367548787262	-5.28002603270069	0.0184488968774299	0.0974719170788733	CCNA_03338,	3519450	3519475
W_112021	900.272905635987	1460.99238316215	59.193689346738	0.0405160834710308	-4.62536146849874	0.021602231152593	0.105519885874929	CCNA_R0061,	2800500	2800525
W_38517	1088.74206594691	1778.37628053071	54.2907440712056	0.0305282659612419	-5.0337105445525	0.0229169815222769	0.108682381129215	CCNA_00882,CCNA_00883,	962900	962925
W_112020	799.81839579476	1299.55472417562	50.2139032234754	0.0386393141353312	-4.69378670383961	0.0251551807555566	0.113984412798616	CCNA_R0171,CCNA_R0061,	2800475	2800500
W_125711	3849.65044104435	6383.70880836468	48.5628900638544	0.00760731598537541	-7.03839675308911	0.0283637460824572	0.121358010977097	CCNA_02987,CCNA_02988,	3142750	3142775
W_58347	4800.78163219594	7747.84230998004	380.190615519788	0.0490705154169261	-4.34899976480147	0.0304644383960614	0.126313135476617	CCNA_01344,CCNA_01345,	1458650	1458675
CCNA_R0081	536254.379487528	869385.401084099	36557.8470926706	0.042050219669072	-4.57174285267949	0.0306478971345608	0.126705228753887	CCNA_R0081,	3830125	3830250
W_125712	2093.95994222907	3468.12033281844	32.7193563450126	0.00943431980585936	-6.72786577829243	0.0332416594900752	0.132407797307822	CCNA_02987,CCNA_02988,	3142775	3142800
W_154971	666.915312649412	1047.42877258428	96.1451227471176	0.0917915616447149	-3.44549465631952	0.0368949981649613	0.139644554953475	CCNA_03705,CCNA_R0089,	3874375	3874400
W_88620	1857.8794886666	2892.82187135499	305.465914634024	0.10559444314867	-3.24339417925154	0.0419474168495632	0.149658637139114	CCNA_02064,	2215475	2215500
W_46365	946.222368149979	1562.03677677832	22.5007552074705	0.0144047538073195	-6.11731118627066	0.0444691909427619	0.154330406526108	CCNA_01058,CCNA_01057,	1159100	1159125
W_97416	861.457004843031	1412.16001633955	35.4024875982505	0.0250697422307827	-5.31790902743946	0.0447927531960522	0.155019375461807	CCNA_02286,CCNA_02285,	2435375	2435400
W_38993	1185.21974318817	1904.69871977013	106.001278315225	0.0556525172275106	-4.16740924597183	0.0463019624245705	0.158022739634538	CCNA_00894,	974800	974825
W_38994	705.413860627007	1143.17727910104	48.7687329159573	0.0426606912221939	-4.550948848223	0.0492357253658894	0.163548395248837	CCNA_00894,	974825	974850
W_38516	1152.4927748317	1858.37663786788	93.666980277423	0.0504025816773542	-4.31035855768195	0.0511711664578107	0.167069925725538	CCNA_00882,CCNA_00883,	962875	962900
W_17187	1839.79776323033	3047.95732255088	27.5584242495039	0.00904160437077244	-6.7892054929521	0.0520747499501587	0.168623626197901	CCNA_00415,CCNA_00416,	429650	429675
W_58348	2657.36746906256	4237.72349883574	286.833424402791	0.0676857337392575	-3.88500440372207	0.0535898805516796	0.171464105849267	CCNA_01344,CCNA_01345,	1458675	1458700
W_67989	4446.71349083916	6883.75921174799	791.144909475899	0.114929195682166	-3.12118275978017	0.0560471685967065	0.176211189419304	CCNA_01583,CCNA_01584,CCNA_03954,	1699700	1699725
W_97419	1723.64404365369	2715.33736610248	236.104059980499	0.0869520166915376	-3.52363670120617	0.0564920843214019	0.177003130854224	CCNA_02286,CCNA_02285,	2435450	2435475
W_57946	1339.55588492992	2066.41637774924	249.26514570095	0.120626776086847	-3.05137791036926	0.0577909126651783	0.179474659260157	CCNA_01336,CCNA_01335,	1448625	1448650
W_147698	739.674685904202	1174.30274306492	87.7326001631212	0.0747103765883572	-3.74254755569059	0.0586761716149566	0.180977195570699		3692425	3692450
W_67988	2709.32618409404	4208.82249713018	460.081714539841	0.109313641726053	-3.19345464243706	0.0587544511002416	0.181088115027484	CCNA_01583,CCNA_01584,CCNA_03954,	1699675	1699700
W_88622	728.673120812379	1163.05400076714	77.1018008802376	0.0662925374310926	-3.91500971486838	0.0622414310066743	0.187678010678644	CCNA_02064,	2215525	2215550
W_153745	1015.93083079217	1670.57972591731	33.9574881044444	0.0203267689518968	-5.62047528042259	0.0649885611119229	0.192473885901831	CCNA_03681,	3843725	3843750
W_47378	647.074136105887	1037.27440793634	61.7737283602126	0.0595538922849854	-4.0696603878694	0.0678814520877069	0.197630552987107	CCNA_01080,	1184425	1184450
W_58349	627.400390867713	1006.1017093707	59.348413113239	0.0589884825365825	-4.08342289308669	0.0705233920136379	0.202179629135415	CCNA_01344,CCNA_01345,	1458700	1458725
W_57945	1035.54072002401	1587.24861028478	207.978884632864	0.131031070548897	-2.93201914562981	0.0705428126092505	0.202209137415765	CCNA_01335,	1448600	1448625
W_17186	783.462477339534	1286.57286380832	28.7968976363595	0.0223826403046613	-5.48147595999463	0.0733976024087099	0.206947185777117	CCNA_00415,CCNA_00416,	429625	429650
W_88621	2090.48558789072	3277.23030096311	310.368518282133	0.0947045186879062	-3.40042292635026	0.0744199857638324	0.208631753859938	CCNA_02064,	2215500	2215525
W_131477	1165.48539616801	1791.71267991655	226.144470545204	0.126216928126968	-2.98602267833064	0.0749298633694883	0.209528133782166	CCNA_03138,	3286900	3286925
W_153744	857.504834760558	1392.80890400681	54.5487308911819	0.0391645477956502	-4.67430788904967	0.0749472950845945	0.209541431090096	CCNA_03681,	3843700	3843725
W_140778	974.624521573189	1596.81560755877	41.3378925948237	0.0258877057558459	-5.27158907472309	0.0777089818960594	0.214397931024012	CCNA_03338,	3519425	3519450
W_154972	691.329455749812	1073.49713880937	118.077931160474	0.109993708312475	-3.18450709155552	0.0796209708682382	0.217806925494039	CCNA_R0089,	3874400	3874425
W_131441	1434.60876905398	2255.52818959559	203.229638241561	0.0901029032485733	-3.47228259722272	0.0836082120298253	0.224187911460962	CCNA_03986,CCNA_03138,	3286000	3286025
W_24651	812.211218390866	1321.75769104974	47.8915094025532	0.0362331989644167	-4.78654400539222	0.08416931929402	0.225167644754117	CCNA_00587,	616250	616275
W_47382	758.315337632087	1180.22046112281	125.457652396006	0.106300184184784	-3.23378399827945	0.085095396612884	0.226558612586326	CCNA_01080,	1184525	1184550
W_17376	696.546457307743	1122.6181617179	57.4389006925061	0.0511651268892795	-4.28869535622075	0.0858626354755416	0.227886911342282	CCNA_00424,	434375	434400
W_73752	644.785689439977	1017.32450247898	85.9774698814655	0.0845133186824443	-3.56467747224998	0.0915221455462821	0.237410848859137	CCNA_01711,	1843775	1843800
W_29736	716.62489008092	1119.88827308325	111.729815577424	0.0997687164540188	-3.32526867573339	0.0937532158491642	0.241142218566393	CCNA_00686,CCNA_00687,	743375	743400
W_97420	1945.7509459472	3002.94369771035	359.961818302485	0.119869652760038	-3.06046163508619	0.0965852693567589	0.246049374313073	CCNA_02286,	2435475	2435500
W_131442	2086.63102492798	3255.04985775605	334.002775685865	0.102610648156437	-3.28474764420185	0.0976376533035748	0.247791772125091	CCNA_03138,	3286025	3286050
W_24652	1061.77375551555	1732.12143942852	56.2522296461	0.0324759155828355	-4.94448599010015	0.0982274411009073	0.248778122664839	CCNA_00587,	616275	616300
